# Supplementary material for: Insights into isoprene production using the cyanobacterium Synechocystis sp. PCC 6803
Source: Biotechnol Biofuels. 2016 Apr 18;9:89. doi: 10.1186/s13068-016-0503-4 (PMC4836186; doi:10.1186/s13068-016-0503-4)
Supplement: Supplementary file 6 — 10.1186/s13068-016-0503-4 Complete data set of metabolic analysis. [file 13068_2016_503_MOESM6_ESM.xlsx]

## Sheet: Supplemental Dataset
Acids	Pyruvic acid	M000071	C3H4O3	C00022	127-17-3	Pyruvic acid (1MEOX) (1TMS)	A104002	1037.28	1035.98	-0.125328	6	6	999	89:6147 90:531 99:2459 115:3165 158:743 159:235	5256@1035.98		0.498526	0.493009	0.313308	0.251533		0.498526	0.703409	0.65705		0.0143915	0.0337963	0.0932451	0.0162486		0.0143915	0.0464353	0.0151687		0.0534071	0.988933	0.62847	0.504555	0.89111	0.1043	2.02312e-05		0.00617501	1.41098	1.31799	0.934095	0.0380017	0.00164122	0.427416
																	1	0.988933	0.62847	0.504555						0.0288682	0.0677925	0.187042	0.0325934
															SAMPTEXT		Mean					Mean				Standard Error					Standard Error				Test of Genotype Difference								Test of Salt Responsiveness
Metabolite						Analyte			Experiment								PCC 6803	#642	#704	#731		PCC 6803 0 % NaCl	PCC 6803 2 % NaCl	PCC 6803 4 % NaCl		PCC 6803	#642	#704	#731		PCC 6803 0 % NaCl	PCC 6803 2 % NaCl	PCC 6803 4 % NaCl		P (1 way-ANOVA)	x-fold: #642 vs WT	x-fold: #704 vs WT	x-fold: #731 vs WT	P (T-Test, heteroscedastic): #642 vs WT	P (T-Test, heteroscedastic): #704 vs WT	P (T-Test, heteroscedastic): #731 vs WT		P (1 way-ANOVA)	x-fold: 2% vs 0%	x-fold: 4% vs 0%	x-fold: 4% vs 2%	P (T-Test, heteroscedastic): 2 % vs 0 %	P (T-Test, heteroscedastic): 4 % vs 0 %	P (T-Test, heteroscedastic): 4 % vs 2 %
Class	Name	MPIMP-ID	Sum Formula	KEGG-ID [preferred]	CAS-ID [preferred]	Derivate	MPIMP-ID	TIME EXPECTED	Cluster_Time	TIME DEVIATION	Cluster_Size	MATCHING FRAGMENT COUNT	MATCH VALUE	Spectrum	Cluster_Text		AVG	AVG	AVG	AVG		AVG	AVG	AVG		SE	SE	SE	SE		SE	SE	SE		P				P	P	P		P				P	P	P
Acids	Benzoic acid	M000347	C7H6O2	C00180	65-85-0	Benzoic acid (1TMS)	A128003	1251.31	1251.09	-0.0175816	9	9	999	77:5300 105:6082 106:481 135:4760 137:233 179:5433 180:856 181:292 194:473	2011@1251.09		0.289882	0.116606	0.148726	0.133726		0.289882	0.738799	0.481765		0.045331	0.00310113	0.0141871	0.0158575		0.045331	0.179821	0.0489287		0.000567	0.402253	0.513055	0.461311	0.0614843	0.07775	0.0611486		0.0742465	2.54862	1.66193	0.652092	0.122404	0.0454715	0.286851
Acids	Butanoic acid, 2,4-dihydroxy-	M000730				Butanoic acid, 2,4-dihydroxy- (3TMS)	A143004	1403.98	1402.25	-0.123221	4	4	987	103:11191 104:1129 219:2150 220:648	3539@1402.25		0.418549	0.415985	0.32916	0.337917		0.418549	0.750099	0.840439		0.0376779	0.00780213	0.0678937	0.0257191		0.0376779	0.0314493	0.038304		0.519242	0.993874	0.786431	0.807353	0.952502	0.287893	0.152703		0.000386218	1.79214	2.00798	1.12044	0.00280197	0.00142273	0.14512
Acids	Fumaric acid	M000067	C4H4O4	C00122	110-17-8	Fumaric acid (2TMS)	A137001	1346.8	1345.85	-0.0705376	6	6	999	83:614 143:900 155:238 245:3165 246:681 247:295	3579@1345.85		0.397924	0.415761	0.621024	0.407787		0.397924	0.545087	0.795121		0.0322232	0.087222	0.12488	0.046862		0.0322232	0.0666503	0.103449		0.268111	1.04483	1.56066	1.02479	0.862177	0.13767	0.867252		0.0234883	1.36983	1.99817	1.4587	0.14457	0.0510354	0.123908
Acids	Glutaric acid, 2-oxo-	M000571	C5H6O5	C00026	328-50-7	Glutaric acid, 2-oxo- (1MEOX) (2TMS) MP	A158004	1572.85	1570.06	-0.177385	13	13	993	112:1787 126:1039 154:657 170:1504 172:524 186:1625 198:4125 202:998 229:948 244:456 288:986 289:320 304:784	2754@1570.06		0.313985	0.29366	0.149727	0.29015		0.313985	0.592114	0.126517		0.0340361	0.00375961	0.0427771	0.0105463		0.0340361	0.0449911	0.00462441		0.00633801	0.935269	0.476862	0.924091	0.611748	0.021019	0.562321		0.000167851	1.88581	0.40294	0.21367	0.00944229	0.0295095	0.00866464
Acids	Glycolic acid	M000517	C2H4O3	C00160	79-14-1	Glycolic acid (2TMS)	A106002	1061.93	1060.94	-0.0932265	58	34	991	76:13053 81:88171 82:7509 83:1837 87:27192 88:61071 89:33751 90:5107 91:2866 96:1766 99:3148 101:21709 102:20491 103:108840 104:14087 105:22966 106:2641 107:1969 111:295 113:6016 114:1303 115:28960 116:9435 117:72317 118:10045 119:22216 129:2185 130:4215 131:84408 132:15546 133:200471 134:28006 135:15805 159:834 160:594 161:115849 162:20658 163:10186 164:1436 175:2640 176:3347 177:347061 178:6749…	202@1060.94		0.499603	0.551605	0.405816	0.360808		0.499603	0.881121	0.959228		0.00772283	0.0150517	0.127039	0.0211615		0.00772283	0.0392869	0.0234787		0.488631	1.10409	0.812277	0.722189	0.0547603	0.494057	0.000764766		4.06823e-05	1.76364	1.91998	1.08864	0.0084706	0.00111835	0.178921
Acids	Glyoxylic acid	M000412	C2H2O3	C00048	298-12-4	Glyoxylic acid (1MEOX) (1TMS)	A100001	986.12	982.9	-0.326532	6	6	998	89:8789 100:1312 116:3402 160:23419 161:2526 162:1027	3@982.90		0.488886	0.571833	0.476569	0.340051		0.488886	0.81871	0.810355		0.0181362	0.0452772	0.129634	0.0153279		0.0181362	0.0388344	0.0542704		0.375345	1.16967	0.974806	0.695563	0.200416	0.928554	0.00165484		0.0016901	1.67464	1.65755	0.989794	0.00556428	0.018935	0.906994
Acids	Isocitric acid (Citric acid)	M000608	C6H8O7	C00311	320-77-4	Isocitric acid (4TMS)	A182003	1805.4	1804.25	-0.0636978	91	87	997	81:2103 83:43387 88:2386 89:2224 113:11901 116:9052 117:11651 119:4252 129:27043 131:18311 133:40670 134:5865 135:4540 139:3337 143:24808 145:2618 150:4828 156:2941 157:12449 158:2085 161:2948 162:1602 169:3105 171:3824 177:4563 189:4115 191:12812 192:2480 193:1609 203:4951 204:13925 205:4775 206:1686 207:3885 208:893 209:544 213:7816 217:11978 218:3148 219:2763 221:13909 222:3508 223:2029 245:80…	2412@1804.25		0.259973	0.239834	0.166178	0.86104		0.259973	0.317241	0.4071		0.0187625	0.0180228	0.0650543	0.0374591		0.0187625	0.0311486	0.0171944		1.57e-07	0.922534	0.639212	3.31204	0.482148	0.217154	2.59754e-06		0.0117433	1.22029	1.56593	1.28325	0.205577	0.00455153	0.0826556
Acids	Lactic acid	M000100	C3H6O3	C00186	79-33-4	Lactic acid (2TMS)	A105001	1044.41	1045.27	0.0823431	8	8	997	133:18740 134:2515 135:1379 191:41740 192:8610 193:2880 203:1230 219:8972	169@1045.27		0.143169	0.156564	0.290844	0.275412		0.143169	0.333	0.360448		0.00805406	0.0157059	0.084433	0.14723		0.00805406	0.0397008	0.0310116		0.763369	1.09356	2.03148	1.92369	0.50336	0.141099	0.410659		0.00385266	2.32593	2.51764	1.08243	0.0365524	0.0150288	0.61641
Acids	Malic acid	M000065	C4H6O5	C00149	97-67-6	Malic acid (3TMS)	A149001	1478.99	1476.91	-0.140637	13	13	988	101:2154 133:3198 171:642 173:258 175:1349 189:1698 190:1390 233:2859 234:580 245:1597 263:442 265:547 307:479	3596@1476.91		0.318113	0.354519	0.490503	0.417626		0.318113	0.527816	0.960617		0.0275594	0.0467502	0.104982	0.0158686		0.0275594	0.0570047	0.020199		0.437807	1.11444	1.54191	1.31282	0.547059	0.166406	0.0440216		6.17235e-05	1.65921	3.01973	1.81998	0.0479456	8.81693e-05	0.0100927
Acids	Oxalic acid	M000070	C2H2O4	C00209	144-62-7	Oxalic acid (2TMS)	A113002	1118.32	1116.99	-0.118928	38	29	986	85:1354 87:9892 88:1755 89:4429 90:578 91:789 99:898 101:5614 102:16613 103:17350 104:2508 105:7118 106:845 107:706 113:2022 115:11553 116:4234 117:17945 118:2676 119:3062 131:38107 132:6849 133:46893 134:6618 135:3594 146:833 150:6615 151:1485 159:450 175:20848 176:3935 177:1847 190:41273 191:7648 192:3523 219:22285 220:4114 221:1979	3793@1116.99		0.539458	0.567794	0.369999	0.336621		0.539458	0.820635	0.974347		0.0146027	0.0294443	0.117511	0.0287728		0.0146027	0.082388	0.0149388		0.206953	1.05253	0.685872	0.623999	0.453432	0.210157	0.000465085		0.00216301	1.52122	1.80616	1.18731	0.0719624	3.15886e-05	0.199952
Acids	Pyruvic acid	M000071	C3H4O3	C00022	127-17-3	Pyruvic acid (1MEOX) (1TMS)	A104002	1037.28	1035.98	-0.125328	6	6	999	89:6147 90:531 99:2459 115:3165 158:743 159:235	5256@1035.98		0.498526	0.493009	0.313308	0.251533		0.498526	0.703409	0.65705		0.0143915	0.0337963	0.0932451	0.0162486		0.0143915	0.0464353	0.0151687		0.0534071	0.988933	0.62847	0.504555	0.89111	0.1043	2.02312e-05		0.00617501	1.41098	1.31799	0.934095	0.0380017	0.00164122	0.427416
Acids	Succinic acid	M000074	C4H6O4	C00042	110-15-6	Succinic acid (2TMS)	A134001	1310.36	1309.67	-0.0526573	3	3	999	129:3789 173:1237 249:361	9939@1309.67		0.3798	0.329663	0.330576	0.42725		0.3798	0.576322	0.434098		0.00425286	0.00963312	0.0666502	0.047336		0.00425286	0.0249189	0.0054986		0.518239	0.867992	0.870394	1.12493	0.0213478	0.493949	0.363241		0.00022716	1.51744	1.14297	0.753221	0.0137086	0.00185823	0.024868
Amino Acids	Alanine	M000026	C3H7NO2	C00041	56-41-7	Alanine (2TMS)	A110001	1088.46	1087.8	-0.0606361	5	5	999	100:1696 116:23647 117:2975 118:1005 190:1144	6627@1087.80		0.12501	0.130138	0.0631881	0.144797		0.12501	0.785715	0.395421		0.0103859	0.00611651	0.0100001	0.0135702		0.0103859	0.14089	0.037638		0.000551	1.04102	0.505466	1.15829	0.697215	0.00622341	0.286113		0.00427438	6.28523	3.16312	0.503262	0.0419244	0.013758	0.100726
Amino Acids	Glutamic acid	M000036	C5H9NO4	C00025	56-86-0	Glutamic acid (3TMS)	A163001	1614.59	1614.64	0.00309676	102	56	992	82:4890 85:13066 90:1226 91:937 95:2470 96:1834 98:7308 99:6394 101:11493 102:6412 103:9210 104:1672 110:1913 112:8315 114:16124 115:12801 117:10263 118:2828 119:3891 120:808 124:721 126:2750 127:1466 129:41252 130:17453 131:16399 132:12333 133:33507 134:6400 135:4490 136:591 137:273 139:752 140:20419 141:3756 144:2955 145:2172 146:2284 150:4859 151:2658 152:613 154:2597 155:2438 158:24924 159:45…	609@1614.64		0.106268	0.11725	0.130864	0.330356		0.106268	0.340355	0.0214116		0.00748235	0.00761562	0.0553821	0.0186299		0.00748235	0.0278393	0.00217619		0.00242195	1.10334	1.23145	3.1087	0.361817	0.677611	2.12732e-05		2.62456e-05	3.20279	0.201486	0.0629096	0.00985073	0.00470709	0.0072539
Amino Acids	Glycine	M000031	C2H5NO2	C00037	56-40-6	Glycine (3TMS)	A133001	1302.5	1303	0.0383877	10	10	999	174:33677 175:6434 176:3016 177:675 204:317 248:6358 249:1951 250:935 276:1752 277:475	11665@1303.00		0.274693	0.34792	0.348533	0.667091		0.274693	0.567821	0.951297		0.00671947	0.0217126	0.0569713	0.0631455		0.00671947	0.0059632	0.0331172		0.000923	1.26658	1.26881	2.4285	0.0668636	0.252976	0.00149363		1.0376e-06	2.06711	3.46313	1.67535	6.01674e-06	0.00169653	0.00605044
Amino Acids	Homoserine	M000019	C4H9NO3	C00263	672-15-1	Homoserine (3TMS)	A146001	1441.44	1440.39	-0.0728438	3	3	997	128:1088 218:1575 219:481	9267@1440.39		0.261471	0.063118	0.529386	0.387922		0.261471	0.416496	0.414823		0.147489	0.0102356	0.156534	0.0286166		0.147489	0.293157	0.203467		0.0458241	0.241396	2.02465	1.48361	0.310681	0.269131	0.483111		0.856091	1.5929	1.5865	0.995982	0.669372	0.577667	0.996509
Amino Acids	Lysine	M000014	C6H14N2O2	C00047	56-87-1	Lysine (4TMS)	A192003	1913.61	1910.1	-0.183423	18	18	986	80:247 90:336 94:375 102:1868 124:282 126:789 130:2311 139:255 151:497 152:290 155:758 162:228 167:349 170:392 186:722 187:303 256:224 435:259	869@1910.10		0.109424	0.204045	0.193353	0.553879		0.109424	0.411054	0.735241		0.00788566	0.0280423	0.0118607	0.153104		0.00788566	0.0714281	0.134267		0.0329541	1.86472	1.76701	5.06177	0.068313	0.000608714	0.0336152		0.00701577	3.75653	6.7192	1.78867	0.0501951	0.0426525	0.121396
Amino Acids	Ornithine (Arginine, Citrulline)	M000028	C5H12N2O2	C00077	70-26-8	Ornithine (3TMS)	A176006	1750.77	1750.15	-0.035413	3	3	978	146:614 154:341 244:580	4275@1750.15				0.0478666	0.0438283			0.0696091	0.709145				0.00367057	0.00588948			0.00497185	0.149504													10.1875			0.0503962
Amino Acids	Glutamine (Pyroglutamic acid, Glutamic acid)	M000037	C5H7NO3	C02238		Pyroglutamic acid (2TMS)	A153002	1521.72	1521.71	-0.000657151	51	39	999	76:3157 80:1796 83:2578 84:10375 85:6355 86:7708 87:2814 88:850 97:1162 99:3352 100:6739 101:1826 102:1703 105:1608 108:1153 110:1515 112:7340 115:2766 117:4762 118:901 119:1499 124:541 126:1587 128:1400 129:3719 131:7810 132:2116 133:13395 134:2079 135:1196 139:929 140:10659 141:3038 144:505 145:399 150:1000 154:3735 155:2623 156:434865 158:19969 159:1756 160:423 172:810 174:1164 190:817 213:287…	499@1521.71		0.181092	0.223698	0.161525	0.349264		0.181092	0.492826	0.170479		0.00768251	0.00997674	0.0598757	0.00683892		0.00768251	0.0352532	0.0115384		0.0137807	1.23528	0.891949	1.92865	0.0305305	0.758554	1.25829e-05		6.91013e-05	2.72142	0.941393	0.34592	0.00989047	0.492471	0.00696873
Amino Acids	Serine	M000015	C3H7NO3	C00065	56-45-1	Serine (3TMS)	A138001	1351.33	1351.09	-0.0177603	15	15	996	88:229 100:2672 114:442 116:820 118:200 163:213 188:975 190:244 204:4841 205:1008 206:524 220:364 278:393 279:208 306:218	4687@1351.09		0.29136	0.123452	0.219949	0.379188		0.29136	0.171509	0.138645		0.100027	0.0235042	0.043388	0.124944		0.100027	0.154697	0.0890949		0.342913	0.42371	0.754905	1.30144	0.231471	0.562544	0.601127		0.650203	0.588648	0.475856	0.808387	0.556357	0.318671	0.865014
Amino Acids	Tyrosine	M000035	C9H11NO3	C00082	60-18-4	Tyrosine (3TMS)	A194002	1934.12	1932.27	-0.0956507	5	5	996	218:3429 219:951 280:540 281:182 354:176	6736@1932.27		0.0215523	0.0275033	0.119006	0.160763		0.0215523	0.294544	0.749659		0.00930335	0.00501842	0.0374633	0.0233195		0.00930335	0.0932139	0.141458		0.00612811	1.27612	5.52172	7.45924	0.611912	0.0768184	0.00122349		0.00539921	13.6665	34.7833	2.54515	0.0980609	0.0352417	0.0639979
N- Compounds	Adenine	M000095	C5H5N5	C00147	73-24-5	Adenine (2TMS)	A188005	1874.04	1872	-0.108856	9	9	996	165:335 180:167 237:174 264:3643 265:983 266:361 278:160 279:749 280:216	9391@1872.00		0.299531	0.391329	0.363016	0.467491		0.299531	0.517577	0.794148		0.0851918	0.0426815	0.05499	0.0383835		0.0851918	0.0654177	0.128527		0.234328	1.30647	1.21195	1.56074	0.407625	0.567302	0.175001		0.0308017	1.72796	2.65131	1.53436	0.116878	0.0399118	0.151867
N- Compounds	Adenosine 5'-monophosphate	M000284	C10H14N5O7P	C00020	61-19-8	Adenosine-5-monophosphate (5TMS) BP	A307003	3065.98	3065.59	-0.0127202	15	15	967	136:452 140:292 164:297 169:2027 170:513 171:394 211:497 230:824 243:485 258:499 299:523 300:213 315:1277 316:406 317:263	3215@3065.59		0.0301047	0.0191509	0.324274	0.311482		0.0301047	0.140982	0.544682		0.0123783		0.106484	0.0839405		0.0123783	0.0954512	0.229009		0.1403	0.636142	10.7715	10.3466		0.0690225	0.019815		0.0953994	4.68305	18.0929	3.86349	0.365134	0.153288	0.213063
N- Compounds	Ethanolamine	M000096	C2H7NO	C00189		Ethanolamine (3TMS)	A128002	1260.11	1259.9	-0.0166652	15	15	999	86:96647 87:11484 88:5177 100:98355 102:8820 114:12087 130:17000 144:2518 158:2813 172:5528 174:297640 175:53548 176:23371 188:3527 262:4769	2844@1259.90		0.474246	0.528439	0.549864	0.483275		0.474246	0.909091	0.939107		0.0147427	0.0100464	0.120101	0.0286766		0.0147427	0.0131612	0.0355366		0.901898	1.11427	1.15945	1.01904	0.0453363	0.55867	0.787776		1.35612e-05	1.91692	1.98021	1.03302	2.79545e-05	0.00209702	0.495606
N- Compounds	Nicotinamide	M000521	C6H6N2O	C00153	98-92-0	Nicotinamide (1TMS)	A150004	1489.26	1488.47	-0.0530465	7	7	996	105:481 136:1132 137:243 179:2676 180:507 181:244 193:302	7145@1488.47		0.384899	0.299302	0.307367	0.725198		0.384899	0.664814	0.163555		0.0849527	0.0279172	0.106391	0.0530441		0.0849527	0.17668	0.0159094		0.00561027	0.77761	0.798566	1.88412	0.423816	0.587746	0.0316102		0.0549011	1.72724	0.42493	0.246017	0.252282	0.116527	0.103857
N- Compounds	Putrescine (Agmatine)	M000186	C4H12N2	C00134	110-60-1	Putrescine (3TMS)	A151005	1506.15	1509.04	0.19188	9	5	976	86:4907 113:543 168:1023 169:470 170:1458 174:10010 175:2330 176:891 241:372	4626@1509.04		0.318712	0.527933	0.518199	0.38216		0.318712	0.686108	0.809256		0.0887155	0.0851598	0.0919533	0.0454585		0.0887155	0.153527	0.174136		0.277403	1.65646	1.62591	1.19908	0.164216	0.170422	0.568318		0.115317	2.15275	2.53915	1.17949	0.124248	0.0877077	0.624288
N- Compounds	Uracil	M000456	C4H4N2O2	C00106	66-22-8	Uracil (2TMS)	A136001	1335.93	1335.05	-0.0658717	10	10	989	99:6846 100:1609 113:1588 126:1621 241:4249 242:951 243:433 255:2142 256:1757 257:528	4710@1335.05		0.269741	0.499282	0.555581	0.475464		0.269741	0.377671	0.682889		0.107477	0.100854	0.0741781	0.0390893		0.107477	0.0671444	0.231523		0.123761	1.85097	2.05968	1.76267	0.19465	0.0938733	0.186008		0.218959	1.40012	2.53165	1.80816	0.450891	0.209574	0.317111
Phosphates	Glucose-6-phosphate	M000513	C6H13O9P	C00092	56-73-5	Glucose-6-phosphate (1MEOX) (6TMS) MP	A233002	2307.34	2305.21	-0.0923141	6	6	974	299:1885 315:1070 357:969 387:1731 388:1000 389:811	12085@2305.21		0.0071264		0.0165557	0.0316601		0.0071264	0.0229387	0.885181		0.000216752		0.00381715	0.0023673		0.000216752	0.00543478	0.0657037			0	2.32316	4.44265		0.131705	0.000133435		4.84927e-06	3.21883	124.212	38.589	0.100385	0.00555233	0.00549848
Phosphates	Glyceric acid-2-phosphate	M000505	C3H7O7P	C00631	2553-59-5	Glyceric acid-2-phosphate (4TMS)	A179005	1766.25	1765.23	-0.0577495	5	5	999	211:562 299:931 315:478 369:447 387:320	4185@1765.23		0.380211	0.166756	0.408048	0.808924		0.380211	0.257817	0.411748		0.0156245	0.0492581	0.1423	0.0628094		0.0156245	0.100689	0.0236559		0.000461	0.438587	1.07321	2.12757	0.0391567	0.863407	0.000763961		0.242208	0.67809	1.08295	1.59706	0.3478	0.337102	0.263153
Phosphates	Glyceric acid-3-phosphate	M000105	C3H7O7P	C00197	820-11-1	Glyceric acid-3-phosphate (4TMS)	A181003	1791.68	1791.49	-0.0106046	88	75	992	101:12807 116:4387 119:1359 133:10104 134:1664 135:2939 136:549 137:1149 139:345 151:1043 165:557 167:496 173:284 176:235 177:539 179:563 181:1540 182:415 189:2233 192:550 193:1896 197:683 198:308 208:868 211:13514 212:2294 213:1423 214:327 216:290 217:7526 218:1676 219:1084 225:2521 226:652 227:13758 228:2305 232:260 239:200 253:808 254:350 255:549 256:328 267:313 269:692 283:711 284:431 285:170…	702@1791.49		0.0511231	0.0296946	0.0430692	0.135561		0.0511231	0.0549063	0.899468		0.00265289	0.00605891	0.0200203	0.0102525		0.00265289	0.0151818	0.0790608		0.000598	0.580846	0.84246	2.65165	0.0543908	0.705972	0.000284554		1.84997e-05	1.074	17.5942	16.3819	0.827808	0.00851645	0.00698974
Phosphates	Glycerol-3-phosphate	M000328	C3H9O6P	C00093	29849-82-9	Glycerol-3-phosphate (4TMS)	A177002	1750.51	1748.29	-0.12682	17	17	933	181:578 195:633 211:1249 225:641 227:611 256:720 285:728 299:2416 300:937 301:821 315:880 316:664 341:664 357:1849 358:777 370:699 445:618	6541@1748.29		0.0350116	0.00942119	0.0128944	0.0178987		0.0350116	0.0923989	0.847		0.00988817	0.00151155	0.00320835	0.00268204		0.00988817	0.0100744	0.0467334		0.0143338	0.269088	0.368288	0.511223	0.119319	0.144246	0.220348		1.51033e-06	2.6391	24.192	9.16677	0.0152923	0.00234131	0.00271086
Phosphates	Glycerophosphoglycerol	M000834	C6H15O8P	C03274		Glycerophosphoglycerol (5TMS)	A218002	2173.41	2171.85	-0.0717766	50	16	822	135:518 163:425 195:431 203:720 207:919 208:268 209:259 220:373 225:401 226:257 227:1253 228:257 241:323 253:353 254:227 255:214 269:247 285:968 286:261 287:244 300:767 301:467 312:259 313:254 314:257 316:392 317:309 329:268 341:306 342:250 356:261 358:997 359:518 360:240 370:238 371:281 372:244 373:668 374:252 375:229 387:304 389:282 445:865 446:342 447:242 461:233 503:518 504:263 516:315 517:266	1078@2171.85		0.108801	0.30609	0.419737	0.180112		0.108801	0.382944	0.298891		0.00264131	0.0329677	0.0630469	0.00625666		0.00264131	0.0507304	0.0161072		0.000998	2.81329	3.85783	1.65542	0.0261713	0.00432769	2.77414e-05		0.00199349	3.51966	2.74713	0.780509	0.032282	0.00601174	0.23432
Phosphates	Phosphoenolpyruvic acid	M000745	C3H5O6P	C00074	138-08-9	Phosphoenolpyruvic acid (3TMS)	A159005	1593.37	1592.22	-0.0721741	33	31	983	135:1277 136:235 137:526 151:343 167:192 181:556 193:392 195:586 196:173 197:224 208:183 209:264 210:448 211:3283 212:684 213:487 214:288 217:3229 226:276 227:1008 228:244 238:296 243:646 266:219 267:187 283:166 285:254 299:1808 300:582 301:363 368:218 371:443 384:303	3632@1592.22		0.517998	0.24102	0.240481	0.619862		0.517998	0.285589	0.149145		0.0210903	0.0240997	0.0728541	0.0331338		0.0210903	0.0759549	0.023563		0.000237	0.465292	0.46425	1.19665	0.00106252	0.0113417	0.0357631		0.00432415	0.551332	0.287926	0.522238	0.0829555	0.000330447	0.207908
Phosphates	Phosphoric acid	M000075	H3O4P	C00009	7664-38-2	Phosphoric acid (3TMS)	A129001	1262.42	1263.74	0.104561	36	25	999	137:7026 153:1304 167:2580 181:6904 194:3552 195:4157 197:1180 211:23718 212:3736 213:2057 226:2132 227:3425 241:264 253:906 255:808 256:419 257:310 267:966 268:495 269:1837 270:601 271:384 272:197 284:3742 285:2103 286:486 290:151 298:3353 299:180721 301:23473 302:4205 303:1128 305:269 315:7310 316:3836 317:751	2828@1263.74		0.148472	0.170246	0.299386	0.506158		0.148472	0.270342	0.88932		0.0143573	0.00243642	0.0652704	0.0206553		0.0143573	0.0716334	0.0575272		0.000363	1.14665	2.01645	3.40912	0.266975	0.0690245	2.16769e-06		0.000140182	1.82083	5.98982	3.28961	0.22794	0.00401378	0.00297396
Phosphates	Pyrophosphate	M000744	H4O7P2			Pyrophosphate (4TMS)	A168004	1653.27	1652.47	-0.048389	17	17	971	165:174 181:305 195:348 207:1022 225:294 255:172 269:264 283:381 285:367 363:431 364:209 450:664 451:3374 453:754 454:298 466:405 467:220	3978@1652.47		0.0897269	0.150867	0.188833	0.484428		0.0897269	0.339364	0.483521		0.0221838	0.0261848	0.0803591	0.0498552		0.0221838	0.177116	0.258313		0.00278545	1.6814	2.10454	5.39891	0.151346	0.2816	0.000238819		0.362375	3.78219	5.38881	1.42479	0.293335	0.266381	0.672153
Polyhydroxy Acids	Arabinonic acid	M000994				Arabinonic acid (5TMS)	A179001	1764.84	1763.88	-0.0543959	7	7	992	103:3052 117:1093 293:503 294:251 305:378 307:321 333:313	5159@1763.88		0.372568	0.43605	0.308747	0.325138		0.372568	0.693857	0.890151		0.0195133	0.00763064	0.0779869	0.0318419		0.0195133	0.0572467	0.0664117		0.509463	1.17039	0.828701	0.872695	0.0677267	0.459624	0.24469		0.00118047	1.86236	2.38923	1.2829	0.0211792	0.0110132	0.0902028
Polyhydroxy Acids	Erythronic acid	M000454	C4H8O5		15667-21-7	Erythronic acid (4TMS)	A154001	1528.56	1528.64	0.00523368	38	32	983	102:24381 103:26856 117:39021 143:7255 163:1319 164:240 177:4343 178:757 179:394 189:5156 190:1201 191:2156 192:423 203:1781 204:3752 205:22622 206:4457 207:2936 208:466 217:19249 218:4007 219:2555 220:23095 221:8455 222:2948 223:823 245:2563 291:3368 292:30478 293:8829 294:4294 295:872 305:484 319:2307 320:684 379:680 409:894 410:357	565@1528.64		0.450882	0.551015	0.341916	0.363986		0.450882	0.847426	0.816893		0.0306118	0.0251167	0.0687638	0.0226501		0.0306118	0.0539703	0.0325553		0.0712368	1.22208	0.758325	0.807276	0.0670992	0.193912	0.0803141		0.000768549	1.87948	1.81177	0.963969	0.00658035	0.0012301	0.658557
Polyhydroxy Acids	Galactonic acid	M000596	C6H12O7	C00880	576-36-3	Galactonic acid (6TMS)	A199002	1980.32	1980.13	-0.00959441	9	9	993	157:312 205:788 206:212 217:892 218:226 293:217 306:145 320:152 333:240	6108@1980.13		0.429065	0.372374	0.158593	0.338574		0.429065	0.378155	0.481899		0.0250245	0.0126626	0.012693	0.0107932		0.0250245	0.0345628	0.0338378		1.18e-08	0.867873	0.369625	0.789097	0.137674	0.00212324	0.0504638		0.144115	0.881347	1.12314	1.27434	0.304671	0.283065	0.0985814
Polyhydroxy Acids	Galactonic acid-1,4-lactone	M000639	C6H10O6	C03383	322-32-8	Galactonic acid-1,4-lactone (4TMS)	A189003	1874.95	1883.37	0.449079	8	8	962	103:2033 129:1775 131:757 133:1601 189:1133 205:1243 218:998 243:408	3151@1883.37		0.307944	0.349753	0.272632	0.214656		0.307944	0.626075	0.809102		0.0774743	0.0444212	0.0271934	0.0108248		0.0774743	0.14569	0.132828		0.0895404	1.13577	0.885329	0.697062	0.669849	0.701357	0.351405		0.0694142	2.03308	2.62743	1.29234	0.148034	0.0426178	0.406188
Polyhydroxy Acids	Gluconic acid-1,5-lactone	M000638	C6H10O6	C00198	90-80-2	Gluconic acid-1,5-lactone (4TMS)	A189008	1871.9	1871.6	-0.0160265	80	77	970	81:2946 83:2061 87:1045 89:2967 97:1079 101:2996 102:3674 103:11431 104:1410 105:861 113:1233 115:1603 117:8061 118:891 119:1394 127:674 129:36874 130:7286 131:5122 132:913 133:10314 134:1511 135:1212 141:574 142:400 143:5153 144:713 145:1069 150:776 151:636 155:1021 157:8537 158:1209 159:729 161:476 163:678 169:4082 170:634 173:481 175:553 177:840 189:7464 190:1799 191:3822 197:772 201:1814 202:…	780@1871.60		0.341464	0.458369	0.27629	0.297847		0.341464	0.714862	0.841863		0.0446628	0.039516	0.0444428	0.012311		0.0446628	0.0998894	0.0935755		0.0301229	1.34237	0.809134	0.872264	0.122555	0.342901	0.43416		0.0128989	2.09352	2.46546	1.17766	0.0474896	0.0188163	0.406201
Polyhydroxy Acids	Glyceric acid	M000073	C3H6O4	C00258	473-81-4	Glyceric acid (3TMS)	A135003	1319.94	1320.56	0.0469718	48	48	995	85:1448 87:2344 88:1440 89:7308 99:1142 101:14417 102:46325 103:50192 104:6881 115:3660 116:6117 117:30991 118:4036 129:1211 130:14533 131:11795 132:2260 133:46816 134:6792 135:4740 136:466 143:1225 150:1305 173:883 175:5175 176:907 177:2450 189:71880 190:15357 191:7993 192:1205 204:2124 205:16485 206:3261 207:1946 217:4546 218:907 219:1730 221:2234 222:550 292:26232 293:7505 294:3751 295:755 307…	404@1320.56		0.331506	0.363425	0.279679	0.245519		0.331506	0.689535	0.935013		0.0140851	0.0149333	0.0744237	0.0149887		0.0140851	0.0371084	0.0352877		0.465687	1.09628	0.843662	0.740616	0.195185	0.522355	0.00578623		2.62311e-05	2.08001	2.8205	1.356	0.00521515	0.00111637	0.00874252
Polyhydroxy Acids	Threonic acid	M000078	C4H8O5	C01620	7306-96-9	Threonic acid (4TMS)	A156001	1545.35	1545.72	0.0239428	3	3	998	222:399 292:2998 293:914	3700@1545.72		0.438593	0.539137	0.376278	0.35883		0.438593	0.839938	0.961423		0.0394494	0.040727	0.0865551	0.0279579		0.0394494	0.070555	0.0239059		0.311127	1.22924	0.85792	0.818138	0.150939	0.534606	0.172622		0.000651419	1.91507	2.19206	1.14464	0.0140811	0.000944402	0.221167
Polyols	Erythritol	M000054	C4H10O4	C00503	149-32-6	Erythritol (4TMS)	A150002	1493.27	1490.74	-0.169427	5	5	991	101:446 103:1224 116:425 133:413 189:437	6474@1490.74		0.434669	0.342731	0.218098	0.193045		0.434669	0.84136	0.87193		0.0363303	0.0387952	0.0344999	0.0149007		0.0363303	0.0819533	0.0908418		0.000417	0.788488	0.501757	0.444118	0.159033	0.0061813	0.0116739		0.00989274	1.93563	2.00596	1.03633	0.0239881	0.0275509	0.815122
Polyols	Glycerol	M000053	C3H8O3	C00116	56-81-5	Glycerol (3TMS)	A129003	1262.29	1262.83	0.0427794	21	14	996	88:21116 89:85466 90:8332 99:9710 101:121837 111:1625 113:14183 114:3052 116:48313 128:4871 160:2279 161:4595 162:2670 163:21597 164:4150 175:74597 176:17602 191:69024 192:15521 221:10271 222:2413	2837@1262.83		0.399062	0.0480719	0.329622	0.197819		0.399062	0.866435	0.860011		0.0542049	0.000225004	0.121916	0.0634692		0.0542049	0.0717784	0.0463641		0.169036	0.120462	0.825993	0.495711	0.0230277	0.619915	0.0498393		0.00194272	2.17118	2.15508	0.992586	0.00794293	0.00320373	0.944258
Sugars	Fructose	M000606	C6H12O6	C00095	57-48-7	Fructose (1MEOX) (5TMS) MP	A187002	1853.93	1853.41	-0.0280485	9	9	964	113:237 119:311 131:655 163:237 190:231 203:185 220:278 230:274 260:208	1014@1853.41		0.305598	0.316834	0.199166	0.187995		0.305598	0.674193	0.872713		0.0258376	0.0299678	0.0620665	0.0157488		0.0258376	0.0581255	0.0674287		0.164762	1.03677	0.651726	0.615173	0.790817	0.161384	0.0220177		0.000830705	2.20614	2.85576	1.29446	0.0128125	0.00726954	0.0910763
Sugars	Glucose	M000040	C6H12O6	C00031	50-99-7	Glucose (1MEOX) (5TMS) MP	A189002	1880.5	1876.75	0.199415	34	29	940	81:900 89:1880 99:373 102:877 103:4875 104:490 105:839 113:400 117:3779 118:394 119:398 134:366 145:422 150:170 155:435 157:2390 158:445 160:4527 161:804 171:348 189:1273 201:431 205:5645 206:1230 217:3449 219:398 220:1060 221:432 229:1650 319:3843 320:1176 321:566 322:172 333:393	790@1876.75		0.335733	0.437753	0.253831	0.25933		0.335733	0.776246	0.927112		0.0349994	0.0195278	0.0422286	0.0110577		0.0349994	0.0596317	0.0408993		0.00841961	1.30387	0.75605	0.772428	0.0806808	0.18204	0.150757		0.000261843	2.31209	2.76145	1.19435	0.00623356	0.000442414	0.11425
Sugars	Glucose, 1,6-anhydro-	M000248	C6H10O5		498-07-7	Glucose, 1,6-anhydro, beta- (3TMS)	A172001	1701.03	1699.92	-0.0652546	6	6	998	101:1413 103:2588 113:404 116:819 131:1079 142:462	2979@1699.92		0.365021	0.423543	0.363086	0.328023		0.365021	0.77637	0.866305		0.0368568	0.0199648	0.0712289	0.00845737		0.0368568	0.112228	0.081384		0.676317	1.16032	0.9947	0.898642	0.25481	0.981446	0.4224		0.0111859	2.12692	2.3733	1.11584	0.0553554	0.0135852	0.555068
Sugars	Sucrose	M000044	C12H22O11	C00089	57-50-1	Sucrose (8TMS)	A264001	2622.87	2623.99	0.0427013	185	105	988	80:1107 81:14309 85:5417 87:5565 89:13096 90:1753 91:1758 92:611 93:1095 96:959 97:2820 98:1310 99:5630 101:15562 103:169258 105:8351 106:1158 107:890 108:693 109:8122 110:1271 113:8266 114:2367 115:6938 116:6388 117:37363 118:4753 119:5294 120:1131 123:766 124:771 126:1177 127:5649 129:113316 130:16151 131:21643 132:3978 133:30045 134:5028 136:913 138:658 139:3760 140:1542 141:5832 143:19598 144…	1637@2623.99		0.0605211	0.0242391	0.00551706	0.0251555		0.0605211	0.838085	0.94251		0.00413456	0.000776801	0.00115419	0.00339864		0.00413456	0.0249227	0.0478515		4.14e-08	0.400507	0.0911592	0.415648	0.0106645	0.00334006	0.00145326		1.9302e-06	13.8478	15.5732	1.1246	0.00077817	0.00275993	0.148039
Sugars	Glucosylglycerol								2238.59		39			145:4247 259:2588 265:5816 271:19802 272:5323 273:4467 289:4306 291:14200 292:4675 293:15394 303:1638 304:2472 305:19889 306:7799 307:4058 317:7491 318:3410 319:10502 320:3506 321:2477 336:1552 337:79018 338:26024 339:13112 343:238 345:6701 346:2310 347:2335 350:10068 351:3786 352:1789 361:61505 362:21579 409:461 435:4464 455:472 507:1670 509:1043 539:1708	1302@2238.59		0.0236861	0.0542354	0.0159252	0.111314		0.0236861	0.879135	0.775781		0.00202539	0.00193032	0.00395081	0.0140982		0.00202539	0.0319436	0.0361563		1.3e-05	2.28976	0.672343	4.69957	0.000404511	0.125204	0.00143037		1.18498e-06	37.1161	32.7526	0.882436	0.00133916	0.0022423	0.0998822
MSTs	A098002					A098002	A098002	988	988.79	0.0799595	7	7	999	81:1556 115:854 117:24975 118:2952 131:1336 133:1997 205:724	2947@988.79		0.58464	0.518878	0.379788	0.352161		0.58464	0.577315	0.792533		0.029944	0.0324427	0.110599	0.044314		0.029944	0.0375955	0.0401258		0.241849	0.887516	0.649609	0.602355	0.211027	0.126767	0.00339792		0.0089914	0.98747	1.35559	1.37279	0.886592	0.0167072	0.0174753
MSTs	A098003					A098003	A098003	973.23	977.6	0.44902	3	3	951	103:6560 191:3416 192:519	4907@977.60		0.385986	0.370102	0.361918	0.320119		0.385986	0.647539	0.620786		0.119622	0.112676	0.100814	0.0597869		0.119622	0.0667583	0.157905		0.964215	0.958849	0.937646	0.829356	0.927666	0.883903	0.655645		0.384326	1.67763	1.60831	0.958684	0.15602	0.305946	0.887253
MSTs	A101002					A101002	A101002	1004.72	1007.46	0.272713	5	3	880	76:5094 88:1524 90:2475 91:1724 106:1082	17@1007.46		0.450477	0.559054	0.411215	0.366677		0.450477	0.798548	0.790475		0.0251671	0.0370911	0.126508	0.0270883		0.0251671	0.0423944	0.0530767		0.566679	1.24103	0.912842	0.813975	0.0813166	0.772249	0.0635284		0.00161625	1.77267	1.75475	0.989889	0.00444973	0.0117315	0.911385
MSTs	A105003					A105003	A105003	1031.31	1031.14	-0.0164839	33	33	998	76:2601 78:22942 80:1106 81:1340 82:1100 83:4252 84:1912 85:893 92:2617 93:2363 94:869 95:2857 96:2597 97:6324 98:2089 99:1839 108:861 109:524 122:14662 123:1955 124:1540 134:659 135:518 136:5710 137:3045 151:1028 152:156222 153:21124 154:6614 166:19792 167:14941 168:2603 169:633	126@1031.14		0.457058	0.527775	0.424027	0.422592		0.457058	0.747997	0.877891		0.0254352	0.00530257	0.0911562	0.0227405		0.0254352	0.0375991	0.0655506		0.713329	1.15472	0.927731	0.92459	0.10301	0.739551	0.357422		0.00174628	1.63654	1.92074	1.17366	0.00469042	0.0140146	0.178717
MSTs	A108002					A108002	A108002	1072.79	1072.82	0.00279645	3	3	998	189:762 217:2957 218:570	13951@1072.82		0.392412	0.469742	0.371633	0.349686		0.392412	0.686134	0.869118		0.0460704	0.0360977	0.0846372	0.023764		0.0460704	0.0830069	0.0866232		0.650549	1.19706	0.947048	0.891118	0.260654	0.835518	0.468145		0.0109619	1.7485	2.21481	1.26669	0.0507092	0.0160489	0.202028
MSTs	A112003					A112003	A112003	1122.44	1122.02	-0.0374185	32	32	997	84:5217 85:1405 86:20043 87:7867 88:1729 100:5855 102:6819 114:6026 116:3796 117:11129 118:1437 128:717 130:103938 131:16832 132:4644 142:1267 144:29953 145:4206 146:5191 158:1511 159:2515 160:1298 174:62592 175:8929 176:2931 188:57106 189:8430 190:2905 202:679 203:12244 204:2006 205:618	294@1122.02		0.355552	0.652027	0.522004	0.427599		0.355552	0.752448	0.723096		0.0331182	0.0843402	0.153663	0.040812		0.0331182	0.0724783	0.0831196		0.449483	1.83384	1.46815	1.20264	0.0571755	0.334329	0.215237		0.00969921	2.11628	2.03373	0.960992	0.0182881	0.0337348	0.803511
MSTs	A116007					A116007	A116007	1148.33	1147.65	-0.0592164	6	6	957	119:720 133:2329 134:323 189:740 191:4103 192:811	8820@1147.65		0.112736	0.107	0.102033	0.0863259		0.112736	0.262474	0.892671		0.00291098	0.00948471	0.0211477	0.00362862		0.00291098	0.0457453	0.0767466		0.640927	0.949121	0.905065	0.765737	0.613358	0.636672	0.000908652		8.85254e-05	2.32822	7.91826	3.40099	0.0814256	0.00946603	0.00442551
MSTs	A116012					A116012	A116012	1161.89	1163.2	0.112747	3	3	972	267:1027 268:276 355:559	18589@1163.20		0.448624	0.471191	0.423664	0.40845		0.448624	0.780163	0.857816		0.0372059	0.0120072	0.101931	0.0303501		0.0372059	0.0243796	0.0893895		0.945282	1.0503	0.944362	0.910451	0.613165	0.825529	0.443104		0.005294	1.73901	1.9121	1.09953	0.00304175	0.0303626	0.480178
MSTs	A116014					A116014	A116014	1158.99	1147.84	-0.962045	21	20	990	125:249 177:604 193:1262 203:329 205:897 207:2622 208:602 209:328 249:2489 250:833 251:801 265:2672 266:880 267:628 281:16030 282:4617 283:2795 284:614 369:2995 370:1161 371:722	5954@1147.84		0.498415	0.431951	0.453314	0.341656		0.498415	0.81825	0.931952		0.00976067	0.026037	0.0936735	0.0106324		0.00976067	0.0929664	0.0441008		0.392307	0.866649	0.90951	0.685484	0.111878	0.651821	3.17108e-05		0.00531558	1.6417	1.86983	1.13896	0.0735412	0.00781833	0.353445
MSTs	A117003					A117003	A117003	1154.12	1152.3	-0.157696	7	7	995	99:669 134:439 152:6326 153:894 154:271 167:1584 168:223	2612@1152.30		0.52683	0.512534	0.389701	0.381362		0.52683	0.803402	0.913128		0.0312624	0.0280838	0.0974597	0.0259401		0.0312624	0.0885681	0.0640077		0.392776	0.972864	0.739709	0.72388	0.751014	0.229408	0.0170411		0.0148612	1.52497	1.73325	1.13658	0.0757607	0.013391	0.377302
MSTs	A117007					A117007	A117007	1177.1	1175.46	-0.139325	8	8	996	82:843 84:192 85:949 86:1795 89:4019 113:2329 156:511 188:392	3435@1175.46		0.14847	0.177576	0.130541	0.157963		0.14847	0.566512	0.239657		0.0112102	0.00767602	0.00671632	0.00869954		0.0112102	0.0377257	0.00425569		0.0159608	1.19604	0.879241	1.06394	0.107797	0.251155	0.536377		3.09955e-05	3.81568	1.61418	0.423039	0.00486823	0.0079781	0.0122442
MSTs	A118003					A118003	A118003	1182.03	1180.41	-0.137052	3	3	989	82:694 113:1761 156:935	3431@1180.41		0.150764	0.184663	0.131615	0.156857		0.150764	0.587876	0.237643		0.00855473	0.0113169	0.00768633	0.00759151		0.00855473	0.0311524	0.00656062		0.00865613	1.22485	0.872993	1.04042	0.0800004	0.154745	0.616478		7.86976e-06	3.89932	1.57626	0.40424	0.0030504	0.0016876	0.0060073
MSTs	A124006					A124006	A124006	1231.3	1229.36	-0.157557	4	4	982	160:1044 278:1760 279:486 280:250	8830@1229.36		0.406116	0.453066	0.472781	0.361201		0.406116	0.781555	0.875976		0.0183098	0.0256177	0.157316	0.0271287		0.0183098	0.0268915	0.0622804		0.85993	1.11561	1.16415	0.889402	0.217429	0.690852	0.212464		0.000405396	1.92446	2.15696	1.12081	0.000632077	0.0118514	0.266847
MSTs	A125001					A125001	A125001	1223.59	1228.53	0.40373	12	12	995	83:559 85:665 97:3020 98:494 111:539 113:768 125:2585 139:964 169:21821 170:2874 171:989 184:1678	2002@1228.53		0.424769	0.433559	0.253319	0.22829		0.424769	0.888719	0.920277		0.0275792	0.0121335	0.0597136	0.00941404		0.0275792	0.0484247	0.0435317		0.00839337	1.02069	0.596368	0.537446	0.791132	0.036918	0.0118444		0.000227096	2.09224	2.16653	1.03551	0.00293257	0.00142624	0.653538
MSTs	A125005					A125005	A125005	1238.2	1240.16	0.158294	5	5	978	89:5482 90:520 201:722 217:494 232:309	5073@1240.16		0.424909	0.489475	0.345591	0.2983		0.424909	0.799336	0.902686		0.0225927	0.0346614	0.101666	0.00831435		0.0225927	0.046643	0.0555903		0.330325	1.15195	0.813328	0.702033	0.204982	0.477816	0.0197224		0.000587501	1.88119	2.12442	1.12929	0.00619311	0.00643498	0.22954
MSTs	A128011					A128011	A128011	1286.82	1289.6	0.216036	3	3	999	158:3288 159:659 160:602	11985@1289.60		0.0945979	0.0679793	0.501348	0.115044		0.0945979	0.319093	0.135026		0.00999799	0.0149148	0.211166	0.0192086		0.00999799	0.0278816	0.00317906		0.126141	0.718613	5.29978	1.21613	0.222233	0.112085	0.3773		0.000198772	3.37315	1.42736	0.423154	0.0086619	0.0454117	0.0210424
MSTs	A138009					A138009	A138009	1375.75	1377.36	0.117027	37	34	929	180:381 193:1014 195:847 196:377 208:1047 209:539 210:1025 211:527 224:1195 225:560 226:482 238:235 240:286 252:156 254:360 255:308 266:590 268:341 269:284 282:1039 283:588 284:403 285:174 297:251 298:3482 299:1243 300:839 312:513 313:2252 314:1033 315:659 316:257 328:1073 329:461 343:923 344:406 345:260	5287@1377.36		0.0354773	0.131182	0.558684	0.582874		0.0354773	0.308297	0.709648		0.00942793	0.0476866	0.185941	0.146435		0.00942793	0.231259	0.145507		0.0529661	3.69765	15.7477	16.4295	0.178503	0.0668836	0.0133634		0.0611201	8.68998	20.0029	2.30183	0.359403	0.0430432	0.228506
MSTs	A139007					A139007	A139007	1382.05	1381.11	-0.0680149	8	8	989	168:1053 181:250 240:7090 241:1670 242:707 254:566 255:938 256:247	3399@1381.11		0.407596	0.47296	0.376146	0.366311		0.407596	0.679248	0.796763		0.0568981	0.0137859	0.0837263	0.0202452		0.0568981	0.0510738	0.107791		0.691829	1.16036	0.922841	0.89871	0.36983	0.765133	0.55167		0.0283052	1.66647	1.95478	1.17301	0.0241946	0.0488268	0.400488
MSTs	A140017					A140017	A140017	1402.79	1403.59	0.0570292	4	4	992	243:1723 244:470 245:271 258:448	6679@1403.59		0.460628	0.0816421	0.105901	0.0923592		0.460628	0.890255	0.937882		0.0372406	0.00171793	0.0129814	0.0172553		0.0372406	0.0286633	0.0323754		1.15e-08	0.177241	0.229906	0.200507	0.00940266	0.00574993	0.00334704		9.11605e-05	1.9327	2.03609	1.0535	0.00106413	0.000701964	0.333363
MSTs	A142003					A142003	A142003	1401.04	1399.19	-0.132045	39	28	983	88:1309 90:669 98:774 100:2510 101:1246 102:5191 103:17352 104:2377 112:659 114:1876 115:1503 116:2058 117:2406 118:561 128:10243 129:14332 130:3008 131:2382 132:1167 133:4395 134:845 142:1623 144:21019 145:3329 146:1319 150:451 177:265 189:6004 190:1224 203:5293 204:2280 205:6041 206:1641 217:1792 233:487 234:42391 235:8850 236:3889 237:566	383@1399.19		0.3215	0.327056	0.36804	0.411424		0.3215	0.639508	0.709732		0.0506226	0.0152673	0.0857468	0.0371106		0.0506226	0.092062	0.091967		0.767339	1.01728	1.14476	1.2797	0.92458	0.654477	0.2214		0.0306556	1.98914	2.20757	1.10981	0.053933	0.0322888	0.618073
MSTs	A142006					A142006	A142006	1397.96	1397	-0.0686715	7	7	991	140:614 255:3498 256:820 257:348 270:1046 271:333 272:209	7806@1397.00		0.308181	0.445889	0.622829	0.717764		0.308181	0.442749	0.337399		0.0370287	0.0508773	0.144063	0.0393645		0.0370287	0.01563	0.038442		0.0863294	1.44684	2.02098	2.32903	0.100281	0.0818989	0.000272952		0.05562	1.43665	1.09481	0.762054	0.0517746	0.613253	0.0960502
MSTs	A143003					A143003	A143003	1420.25	1418.65	-0.112656	34	32	993	82:5338 84:1231 85:1509 86:19408 87:2307 88:1091 89:3032 99:1343 100:11397 101:1589 102:8456 112:1108 113:2095 114:1432 116:1356 126:1090 128:1897 130:3445 131:1275 132:606 146:993 153:673 154:18988 155:4716 156:6329 158:971 172:1693 174:29844 175:5455 176:2403 186:1839 201:683 227:2721 243:861	3374@1418.65		0.430496	0.501452	0.503986	0.430072		0.430496	0.847248	0.860798		0.0190208	0.0219807	0.100141	0.0284035		0.0190208	0.0443004	0.0444359		0.797814	1.16482	1.17071	0.999015	0.0724365	0.501195	0.990446		0.000301125	1.96807	1.99955	1.01599	0.00474188	0.00441199	0.839588
MSTs	A144006					A144006	A144006	1423.54	1428.45	0.344915	8	7	983	86:8608 89:2521 100:4926 117:3163 155:4838 174:23343 175:4338 176:1892	2999@1428.45		0.452661	0.518331	0.517931	0.442967		0.452661	0.886174	0.923694		0.0183196	0.018442	0.110154	0.0269045		0.0183196	0.0406883	0.0452992		0.838579	1.14508	1.14419	0.978584	0.0649211	0.583011	0.774517		0.000172876	1.9577	2.04059	1.04234	0.00316628	0.0039686	0.57147
MSTs	A145005					A145005	A145005	1436.41	1442.21	0.403784	6	6	955	86:1926 96:853 113:538 168:1381 174:2543 175:452	4647@1442.21		0.45953	0.541965	0.511699	0.448154		0.45953	0.91707	0.919262		0.0241828	0.0176773	0.108071	0.0278847		0.0241828	0.02837	0.0464289		0.827711	1.17939	1.11353	0.975245	0.056526	0.655749	0.767783		0.000111488	1.99567	2.00044	1.00239	0.000291791	0.00306703	0.970166
MSTs	A145008					A145008	A145008	1447.39	1444.39	-0.20727	35	19	924	86:2079 87:3854 88:550 100:1507 117:1858 119:601 131:4241 132:1672 133:4468 134:721 146:364 160:3566 174:1044 188:1887 189:772 191:534 193:769 205:1044 207:3516 208:1001 209:500 221:2168 222:570 223:326 235:1154 248:433 262:2031 263:669 264:357 276:408 350:6608 351:2414 352:1379 353:368 365:539	4653@1444.39		0.361475	0.345226	0.419305	0.377007		0.361475	0.743061	0.687132		0.0163744	0.0147302	0.140033	0.0238176		0.0163744	0.0354734	0.0177979		0.955292	0.955047	1.15998	1.04297	0.50202	0.698228	0.607762		7.19953e-05	2.05564	1.90091	0.924731	0.002962	0.000183573	0.255076
MSTs	A145015					A145015	A145015	1455.47	1455.61	0.00961889	42	42	981	82:10158 83:1048 84:1354 85:1896 86:25273 87:2923 88:1078 89:4203 98:1308 100:12439 101:1954 102:6479 112:1283 113:1223 114:5037 115:1153 116:1832 117:2146 126:1081 128:1038 130:3901 131:1503 132:795 138:552 144:693 146:1234 153:574 154:21323 155:7333 158:942 162:435 170:1205 172:7050 173:1350 174:30976 175:5676 176:2499 186:680 190:752 201:885 243:6724 244:1675	3363@1455.61		0.430499	0.514602	0.490972	0.430768		0.430499	0.837119	0.836809		0.0222255	0.0240783	0.10568	0.0323983		0.0222255	0.0530901	0.0647588		0.842008	1.19536	1.14047	1.00063	0.0625864	0.597827	0.994723		0.00172587	1.94453	1.94381	0.999629	0.00836042	0.0162751	0.997225
MSTs	A147001					A147001	A147001	1458.44	1457.72	-0.0493678	12	9	998	88:642 101:1169 112:776 126:471 128:695 153:354 155:2646 156:2927 157:572 158:468 174:29111 176:2290	2735@1457.72		0.338505	0.51365	0.494202	0.386876		0.338505	0.786603	0.818722		0.0733199	0.0706961	0.0984326	0.0484014		0.0733199	0.147087	0.156897		0.466806	1.51741	1.45996	1.1429	0.160719	0.246128	0.612435		0.0727	2.32376	2.41864	1.04083	0.0738837	0.0740195	0.888534
MSTs	A147017					A147017	A147017	1478.12	1488.22	0.6833	6	6	997	86:2037 100:1434 130:340 174:5260 175:1021 176:447	4622@1488.22		0.331818	0.523363	0.506851	0.393039		0.331818	0.744192	0.794587		0.0825392	0.0805733	0.0932687	0.0445047		0.0825392	0.150092	0.16891		0.375058	1.57726	1.5275	1.1845	0.17217	0.207435	0.557431		0.105875	2.24277	2.39465	1.06772	0.0922336	0.0935656	0.834583
MSTs	A147022					A147022	A147022	1477.72	1478.37	0.0439867	3	3	999	199:308 271:1684 272:387	15648@1478.37		0.417736	0.566917	0.438277	0.4735		0.417736	0.800727	0.855684		0.0599514	0.049482	0.0694239	0.0283694		0.0599514	0.104351	0.0776963		0.436372	1.35712	1.04917	1.13349	0.129957	0.829806	0.46341		0.0186077	1.91683	2.04839	1.06863	0.0459103	0.0128228	0.696115
MSTs	A151008					A151008	A151008	1497.74	1494.81	-0.195628	17	11	901	102:16232 114:808 128:2964 132:562 144:2795 146:625 176:1010 177:262 178:157 202:330 203:670 216:1599 217:947 306:8321 307:2418 308:1191 309:288	4632@1494.81		0.372754	0.182736	0.364473	0.365327		0.372754	0.426534	0.605548		0.106893	0.0317035	0.0365781	0.0674747		0.106893	0.181166	0.19945		0.240934	0.490231	0.977784	0.980076	0.211538	0.947063	0.956202		0.613625	1.14428	1.62453	1.41969	0.813578	0.37791	0.543106
MSTs	A157011					A157011	A157011	1590.23	1589.12	-0.0698012	7	7	936	211:1654 298:1162 299:1630 300:1027 315:950 357:1458 358:1068	3636@1589.12			0.0282738	0.712412	0.0356504			0.048531	0.181531				0.150127	0.00349083				0.00667397													3.7405			#DIV/0!
MSTs	A157019					A157019	A157019	1564.92	1566.4	0.0945735	7	7	862	83:1806 89:1542 97:1787 103:2551 111:955 243:3490 244:773	3666@1566.40		0.414055	0.488888	0.497282	0.402693		0.414055	0.809316	0.797843		0.0179193	0.0141824	0.073877	0.0273721		0.0179193	0.0355879	0.0460476		0.480395	1.18073	1.201	0.97256	0.0330602	0.318763	0.738592		0.000318125	1.95461	1.9269	0.985824	0.00232935	0.00731151	0.853914
MSTs	A158017					A158017	A158017	1578.29	1583.82	0.350379	5	5	979	129:866 191:540 217:2464 218:970 219:524	9979@1583.82		0.332964	0.501085	0.324104	0.29821		0.332964	0.791382	0.837804		0.0587287	0.0686821	0.079819	0.0210561		0.0587287	0.130168	0.113537		0.224536	1.50492	0.973389	0.895623	0.138058	0.931309	0.622903		0.0268549	2.37678	2.5162	1.05866	0.0543792	0.0289783	0.801642
MSTs	A166010					A166010	A166010	1657.76	1657.97	0.0126677	9	9	994	111:436 139:140 153:223 169:2387 170:406 271:4037 272:957 273:436 286:412	3863@1657.97		0.359922	0.368647	0.265039	0.21911		0.359922	0.722939	0.722933		0.0615737	0.027531	0.0627332	0.0147649		0.0615737	0.146174	0.0698724		0.155481	1.02424	0.736379	0.608772	0.905886	0.323196	0.142771		0.0669893	2.0086	2.00858	0.999992	0.116279	0.0181051	0.999973
MSTs	A167011					A167011	A167011	1649.64	1664.52	0.902015	3	3	957	105:244 160:187 308:148	7280@1664.52		0.42751	0.443295	0.547304	0.486439		0.42751	0.693558	0.563916		0.0332048	0.063856	0.0366713	0.0155136		0.0332048	0.0573632	0.02314		0.0908477	1.03692	1.28021	1.13784	0.851685	0.060537	0.208914		0.019093	1.62232	1.31907	0.813078	0.0245067	0.0434114	0.142187
MSTs	A170003					A170003	A170003	1687.18	1685.5	-0.0995744	13	13	960	101:1565 102:1492 103:1534 129:3202 130:1462 133:1944 189:1302 204:501 215:464 217:4093 218:961 219:474 220:1492	6446@1685.50		0.392475	0.471763	0.302991	0.288661		0.392475	0.82343	0.922714		0.00949511	0.0313633	0.0677915	0.0125139		0.00949511	0.0549545	0.0403891		0.0900813	1.20202	0.772	0.735488	0.117233	0.246019	0.000344196		0.000178583	2.09804	2.35101	1.12057	0.0138239	0.00401713	0.225241
MSTs	A177008					A177008	A177008	1762.33	1760.38	-0.110649	5	5	908	89:1100 97:1147 111:636 271:1940 272:493	3889@1760.38		0.465045	0.515432	0.541179	0.454616		0.465045	0.874647	0.912405		0.00915394	0.00474288	0.0827709	0.0284305		0.00915394	0.027172	0.0471336		0.664456	1.10835	1.16371	0.977573	0.0163625	0.401587	0.739008		0.000104599	1.88078	1.96197	1.04317	0.00203179	0.00893329	0.53475
MSTs	A180012					A180012	A180012	1790.33	1790.8	0.0262521	3	3	986	237:434 238:175 312:413	17793@1790.80		0.295898	0.565768	0.53128	0.625173		0.295898	0.52923	0.87524		0.0267308	0.0225355	0.0439426	0.0363998		0.0267308	0.0427304	0.0624004		0.000926	1.91204	1.79548	2.1128	0.00169957	0.00256261	0.000180859		0.000348842	1.78856	2.95791	1.6538	0.0147564	0.00492487	0.0135809
MSTs	A181005					A181005	A181005	1792	1783.01	-0.501674	7	5	914	117:1211 129:763 189:415 191:1202 204:3923 205:860 206:354	8435@1783.01		0.378196	0.463379	0.274284	0.279539		0.378196	0.730197	0.933335		0.0133464	0.0237491	0.0387152	0.00974081		0.0133464	0.0215007	0.0349163		0.00195802	1.22524	0.725245	0.739139	0.0488897	0.0439433	0.00332914		1.22119e-05	1.93074	2.46786	1.2782	0.000449174	0.0014592	0.0123169
MSTs	A183003					A183003	A183003	1818.86	1815.76	-0.170436	9	3	770	271:966 303:141 331:984 332:337 358:252 359:4727 360:1570 361:802 374:258	7126@1815.76		0.303317	0.381745	0.305571	0.343612		0.303317	0.664438	0.87278		0.0256545	0.0337909	0.0479163	0.0224915		0.0256545	0.0484162	0.0761068		0.550566	1.25857	1.00743	1.13285	0.143365	0.968103	0.290103		0.00087891	2.19057	2.87745	1.31356	0.00681532	0.0109069	0.0939143
MSTs	A188012					A188012	A188012	1868.11	1866.26	-0.0990306	3	3	997	160:428 205:572 319:423	12061@1866.26		0.300459	0.231887	0.0848195	0.115449		0.300459	0.602928	0.410923		0.0276256	0.0122518	0.00909309	0.00788149		0.0276256	0.0393052	0.0114124		4.28e-08	0.771776	0.2823	0.384241	0.115781	0.00985488	0.0156131		0.00083785	2.00669	1.36765	0.681546	0.00464852	0.0419244	0.0313043
MSTs	A190021					A190021	A190021	1907.43	1905.6	-0.0959406	18	18	963	90:637 104:1633 118:687 119:2884 132:1829 161:380 173:351 174:904 188:523 192:596 207:5616 208:1093 209:503 220:303 263:545 264:361 290:806 380:529	4854@1905.60		0.290275	0.38326	0.500793	0.361505		0.290275	0.439352	0.35287		0.0134886	0.0250605	0.13685	0.0336116		0.0134886	0.0380731	0.0270152		0.499278	1.32033	1.72524	1.24539	0.045368	0.185268	0.0942839		0.0260573	1.51357	1.21564	0.80316	0.0467976	0.131759	0.145349
MSTs	A192008					A192008	A192008	1918.52	1910.73	-0.406042	12	11	994	346:244 348:355 349:282 350:155 362:4784 363:1573 364:923 438:236 463:155 464:758 465:376 466:275	3468@1910.73		0.0885928	0.698829	0.0216267	0.454116		0.0885928	0.191786	0.119226		0.0328168	0.186948	0.00264504	0.0806636		0.0328168	0.0108068	0.03821		0.00326869	7.8881	0.244113	5.12588	0.0782404	0.177315	0.00501688		0.114661	2.1648	1.34578	0.621664	0.0759172	0.576608	0.191521
MSTs	A193009					A193009	A193009	1928.52	1928.02	-0.0259266	5	5	978	171:247 185:221 199:207 227:264 239:186	13605@1928.02		0.399205	0.511034	0.584102	0.425539		0.399205	0.828555	0.72403		0.0405002	0.178788	0.0789305	0.0272842		0.0405002	0.0947241	0.0182568		0.3808	1.28013	1.46317	1.06597	0.59881	0.100116	0.618971		0.0057568	2.07551	1.81368	0.873847	0.0306318	0.00679686	0.385081
MSTs	A205010					A205010	A205010	2059.95	2057.67	-0.110682	121	121	997	120:2187 135:15642 137:1348 141:6665 145:23074 150:5965 154:1811 156:5624 157:26907 158:4413 159:6091 160:1161 163:7443 165:2080 167:1611 169:172462 170:25345 171:13518 173:4634 175:6935 176:1265 177:14459 178:2152 181:2942 182:845 185:2856 187:2223 188:777 189:41034 190:16758 191:69980 192:13184 193:6809 199:3438 201:3815 203:21929 205:49758 206:15763 207:7104 208:1390 215:6160 216:2760 218:7859…	1119@2057.67				0.614768	0.00192033								0.136938																		#DIV/0!			#DIV/0!
MSTs	A209015					A209015	A209015	2098.65	2100.47	0.0867224	135	63	989	103:225494 129:205178 145:6983 156:65969 160:4096 161:3576 169:2050 171:23024 172:19678 173:4864 174:3735 175:2199 176:2074 183:2803 184:4051 185:1827 186:3519 195:3564 198:2414 200:2741 201:2493 202:3330 203:43125 208:3280 209:1635 223:1380 224:1173 225:1327 226:902 228:2436 229:2468 232:5543 233:2157 237:2943 238:2065 239:3639 240:1530 241:5996 242:1869 243:1480 245:1869 248:1718 250:1229 252:1…	1205@2100.47		0.15597	0.778641	0.561875	0.442476		0.15597	0.0495711	0.189866		0.0835546	0.0169423	0.138048	0.0974129		0.0835546	0.0123931	0.0919992		0.0534109	4.99226	3.60246	2.83694	0.0146334	0.0401255	0.0642732		0.412341	0.317826	1.21732	3.83016	0.33031	0.798671	0.265628
MSTs	A211004					A211004	A211004	2092.13	2091.3	-0.0396725	3	3	997	299:670 315:928 316:334	19156@2091.30		0.43286		0.496132	0.617975		0.43286	0.447238	0.960452		0.0134635		0.14952	0.12516		0.0134635	0.0965692	0.0207833			0	1.14617	1.42765		0.694752	0.200102		0.000974035	1.03322	2.21885	2.14752	0.895841	9.16738e-05	0.0290425
MSTs	A219008					A219008	A219008	2190.96	2190.52	-0.0200825	11	11	995	78:225 79:753 81:435 91:449 93:385 95:273 105:246 107:231 119:179 121:243 145:209	2318@2190.52		0.132119	0.215629	0.384103	0.160513		0.132119	0.343264	0.808292		0.0234431	0.0317916	0.0505808	0.00991409		0.0234431	0.0271623	0.0991153		0.000721	1.63207	2.90724	1.21491	0.108043	0.00314884	0.352707		0.000613212	2.59814	6.11789	2.35472	0.00445273	0.0166306	0.0348907
MSTs	A221003					A221003	A221003	2209.91	2209.17	-0.0334855	21	21	989	79:926 81:1267 93:451 94:433 95:766 96:512 107:303 109:393 110:308 117:686 119:212 124:213 135:357 136:263 138:181 145:250 150:317 164:196 178:226 262:231 337:257	2146@2209.17		0.0728298	0.137796	0.487556	0.117623		0.0728298	0.260004	0.414074		0.00859277	0.0141188	0.155582	0.00584872		0.00859277	0.0316399	0.0460673		0.0387086	1.89203	6.69445	1.61505	0.0245604	0.0445268	0.0129435		0.000960787	3.57002	5.68549	1.59256	0.0212735	0.0152219	0.0583766
MSTs	A223005					A223005	A223005	2221.51	2222.51	0.0450144	3	3	986	151:1095 207:2984 359:1316	11556@2222.51		0.0202871	0.0172229	0.037387	0.0232548		0.0202871	0.338113	0.0415252		0.0031054	0.00244791	0.00486008	0.00321091		0.0031054		0.00359309		0.0522789	0.84896	1.8429	1.14628	0.523264	0.117799	0.574871		4.3516e-05	16.6664	2.04688	0.122814		0.0226278	#DIV/0!
MSTs	A299002					A299002	A299002	2966.29	2970.46	0.14058	43	27	816	89:820 100:152 101:399 103:759 111:737 115:245 116:410 127:169 129:1559 131:571 143:492 146:352 157:314 158:298 159:1604 160:302 161:182 169:624 171:264 172:162 173:177 189:355 191:368 199:304 204:3232 205:689 206:362 217:1281 218:337 231:172 233:135 243:606 244:263 247:677 248:206 271:205 292:472 293:190 317:422 375:176 418:497 419:255 420:151	3190@2970.46		0.645118	0.283184	0.276787	0.561689		0.645118	0.806055	0.236155		0.0589232	0.0537944	0.095569	0.0367419		0.0589232	0.0997253	0.00487192		0.0079152	0.438965	0.429049	0.870677	0.0107293	0.0134849	0.301916		0.00244545	1.24947	0.366065	0.292976	0.252412	0.0195548	0.0290328
MSTs	A231002					A231002	A231002	2298.8	2295.14	-0.159214	97	36	992	81:4527 85:2824 87:3120 88:1595 89:6332 99:2947 101:24085 102:3355 103:87586 104:8559 105:4449 109:1196 111:1784 113:2991 115:4735 116:10647 117:19846 118:2392 119:2866 129:61038 130:8246 131:20218 132:2908 133:24554 134:3428 135:2447 141:1136 143:9183 145:2264 146:495 150:1486 151:953 155:3248 157:4416 159:1626 161:2887 163:2171 169:9473 171:1994 173:1416 174:445 175:2748 176:512 177:3245 178:58…	1395@2295.14		0.170893	0.256358	0.218906	0.206067		0.170893	0.46943	0.341217		0.01751	0.0275932	0.0465142	0.0119024		0.01751	0.0955339	0.0263793		0.563341	1.50011	1.28095	1.20583	0.0700289	0.370147	0.173087		0.0301126	2.74693	1.99667	0.726875	0.0844111	0.0085263	0.310275
MSTs	A234005					A234005	A234005	2339.57	2342.69	0.133358	4	4	965	191:330 204:1315 206:325 278:311	14188@2342.69		0.0306322	0.0387278	0.0245237	0.0239615		0.0306322	0.423352	0.235479		0.0028224	0.00229226	0.00523849	0.00231181		0.0028224	0.0571763	0.00649585		0.116637	1.26428	0.800585	0.782233	0.0927922	0.339377	0.130326		0.000497138	13.8205	7.6873	0.556224	0.020334	0.000178013	0.0796321
MSTs	A249004					A249004	A249004	2483.55	2467.14	-0.660748	22	21	976	89:638 99:479 101:1072 103:3669 115:457 117:1823 129:4180 130:670 131:1037 133:1856 143:1556 155:474 169:2480 171:467 189:755 191:1550 204:8759 205:1896 206:783 243:986 245:466 257:546	1597@2467.14		0.418698	0.506075	0.310881	0.29945		0.418698	0.796024	0.882115		0.0466494	0.0440343	0.054723	0.0120473		0.0466494	0.105699	0.0942299		0.0231558	1.20869	0.742495	0.715193	0.245052	0.181218	0.116778		0.0192171	1.90119	2.1068	1.10815	0.0530969	0.0228375	0.576441
MSTs	A251007					A251007	A251007	2504.51	2505.93	0.0566977	82	20	826	81:811 85:295 87:450 89:1337 97:261 99:448 104:1581 105:834 109:931 111:591 113:328 116:910 117:1189 127:573 129:2743 130:1646 131:2433 133:1899 134:468 135:381 139:333 141:529 143:946 145:1225 153:402 155:2125 156:483 158:566 159:491 163:441 169:1699 170:1210 171:1330 173:762 175:336 183:1390 185:421 189:1828 190:373 191:2333 192:412 199:1890 200:308 201:297 203:731 205:862 215:603 217:4991 218:…	1572@2505.93		0.0279832	0.0335338	0.0420667	0.0183224		0.0279832	0.338681	0.726797		0.00417351	0.00371066	0.0117242	0.00460277		0.00417351	0.0564812	0.136834		0.225128	1.19836	1.50328	0.654766	0.377229	0.300275	0.169607		0.00349493	12.103	25.9726	2.14597	0.0309084	0.0361606	0.0892834
MSTs	A254006					A254006	A254006	2532.13	2526.63	-0.217208	15	15	922	99:135 103:1153 117:701 133:453 142:256 157:244 169:303 189:272 217:1086 218:353 220:153 231:140 245:213 247:220 291:331	6579@2526.63		0.338336	0.45133	0.337568	0.294082		0.338336	0.750944	0.87844		0.0350166	0.0542962	0.0766806	0.0254743		0.0350166	0.140875	0.101274		0.400538	1.33397	0.99773	0.869202	0.167286	0.993001	0.361934		0.0224638	2.21952	2.59636	1.16978	0.0917364	0.0236178	0.507045
MSTs	A256001					A256001	A256001	2554.82	2541.59	-0.517845	7	7	985	299:2351 315:1143 357:918 387:2770 388:1107 389:794 471:1102	1561@2541.59		0.021695		0.00662591	0.0124579		0.021695	0.0307549	0.765687		0.00297153		0.00179574	0.00235224		0.00297153	0.00426218	0.117547			0	0.305412	0.574227		0.0186569	0.0653666		0.000351692	1.4176	35.2932	24.8964	0.164669	0.0240042	0.0245138
MSTs	A257004					A257004	A257004	2564.72	2587.74	0.897564	11	9	921	81:421 117:1161 157:444 160:397 183:1043 204:2995 205:1134 206:350 231:293 273:1487 274:377	3315@2587.74		0.366063	0.417158	0.252475	0.214473		0.366063	0.827582	0.882568		0.0151398	0.023339	0.0332583	0.0202256		0.0151398	0.0336384	0.0593989		0.000847	1.13958	0.689704	0.585891	0.151933	0.0185296	0.000598581		0.000187914	2.26076	2.41097	1.06644	0.00158908	0.0094485	0.476662
MSTs	A257011					A257011	A257011	2564.72	2572.81	0.315434	86	83	866	83:807 87:560 88:460 97:2509 99:800 101:1979 102:760 103:3865 104:1764 105:973 109:1194 111:755 113:782 115:874 116:984 117:2238 118:690 119:692 127:1738 129:3103 130:2119 131:2955 132:501 133:4516 134:615 139:326 141:679 143:3056 144:475 145:2457 153:371 155:3224 157:1384 158:826 159:674 163:506 169:8597 170:1581 171:1683 173:850 175:403 177:434 183:1437 189:2456 190:521 191:2768 192:473 199:231…	1738@2572.81		0.0268873	0.0332079	0.0288749	0.0238764		0.0268873	0.37826	0.822239		0.00294351	0.00428277	0.00754623	0.00282099		0.00294351	0.0587053	0.0888846		0.743026	1.23508	1.07392	0.888017	0.29862	0.813993	0.490482		0.000296901	14.0684	30.581	2.17374	0.0265455	0.0121897	0.018863
MSTs	A260006					A260006	A260006	2604.1	2602.65	-0.0556814	31	31	991	81:1016 83:1609 84:1128 85:1149 86:1999 87:3522 88:632 89:545 95:969 97:1015 98:1251 99:5776 101:2724 102:334 103:7093 104:686 109:475 111:369 113:610 116:11883 117:5307 118:947 119:1180 141:398 145:1176 155:696 161:677 179:431 239:557 283:7086 284:1423	2635@2602.65		0.457463	0.550036	0.542899	0.462979		0.457463	0.867374	0.880514		0.0232738	0.0131378	0.117005	0.0223458		0.0232738	0.00565185	0.0216346		0.791518	1.20236	1.18676	1.01206	0.0374315	0.503758	0.870367		5.53048e-06	1.89605	1.92478	1.01515	0.002046	0.000190041	0.609941
MSTs	A267001					A267001	A267001	2660.62	2656.14	-0.168382	10	9	830	102:456 103:639 116:370 117:307 130:529 133:936 189:370 191:611 218:500	3262@2656.14		0.0687034	0.0988255	0.0767624	0.0748431		0.0687034	0.624059	0.825483		0.0113011	0.00662665	0.0159032	0.00553639		0.0113011	0.0590436	0.0897115		0.516565	1.43844	1.1173	1.08937	0.0987872	0.692057	0.659006		0.000351286	9.08337	12.0152	1.32277	0.00915629	0.0127206	0.145068
MSTs	A267003					A267003	A267003	2663.98	2663.76	-0.00825832	14	12	975	81:575 117:1415 129:2289 155:596 183:760 191:573 204:6467 205:1381 206:559 218:526 231:427 244:425 259:247 273:641	3250@2663.76		0.352875	0.39879	0.214174	0.221958		0.352875	0.851936	0.946416		0.00752003	0.0232499	0.0264487	0.0170559		0.00752003	0.0323647	0.0340205		0.000145	1.13012	0.60694	0.628998	0.178764	0.00265908	0.000287525		1.02888e-05	2.41427	2.68201	1.1109	0.00284413	0.00225103	0.1147
MSTs	A268004					A268004	A268004	2678.31	2680.52	0.0825147	8	8	972	117:560 129:677 169:381 204:2235 205:738 217:903 218:242 243:202	5442@2680.52		0.488625	0.75625	0.393014	0.328025		0.488625	0.857157	0.836724		0.060986	0.0341775	0.0661147	0.0301115		0.060986	0.0808041	0.0955424		0.000962	1.54771	0.804328	0.671324	0.0289055	0.328084	0.0986504		0.0301197	1.75422	1.71241	0.976162	0.0248685	0.0462555	0.878411
MSTs	A269004					A269004	A269004	2677.41	2674.74	-0.0997232	10	10	951	103:659 117:259 131:170 191:291 204:3221 205:616 206:282 217:774 219:143 243:184	7356@2674.74		0.417565	0.792469	0.447345	0.352798		0.417565	0.760641	0.775032		0.0964665	0.141928	0.117797	0.0119871		0.0964665	0.204084	0.151119		0.0576428	1.89784	1.07132	0.844895	0.103461	0.850839	0.572002		0.266003	1.82161	1.85608	1.01892	0.230474	0.12936	0.957745
MSTs	A273003					A273003	A273003	2714.87	2710.3	-0.168332	5	3	973	361:2265 362:1239 363:696 435:427 436:187	20037@2710.30		0.0157274	0.931664	0.00665041	0.0129205		0.0157274	0.523474	0.785778		0.000976907	0.0347387	0.000432126	0.000615524		0.000976907	0.0534751	0.0390005		2.95e-11	59.2385	0.422856	0.821528	0.00142463	0.0047022	0.0803622		2.14704e-05	33.2843	49.9625	1.50108	0.0108909	0.00254193	0.019763
MSTs	A273004					A273004	A273004	2715.57	2717.93	0.0869062	14	13	880	102:163 155:160 160:197 169:405 190:133 206:193 229:146 233:144 243:215 307:131 361:521 362:288 363:186 377:231	6794@2717.93		0.259254	0.285688	0.184562	0.143416		0.259254	0.675044	0.854009		0.019573	0.0150457	0.0442354	0.0188847		0.019573	0.0759278	0.109249		0.0478595	1.10196	0.711896	0.553187	0.348282	0.169563	0.00638454		0.00430171	2.60379	3.2941	1.26512	0.025692	0.0288925	0.257722
MSTs	A273017					A273017	A273017	2733.48	2734.23	0.0274376	19	19	985	81:444 103:2871 117:1279 129:3270 130:556 131:701 133:1073 143:802 157:483 169:1068 189:748 191:1003 204:12586 205:2530 206:1081 217:2876 218:717 243:548 361:738	3274@2734.23		0.37797	0.48203	0.306862	0.302139		0.37797	0.784629	0.8751		0.0454825	0.00723337	0.0391759	0.0188136		0.0454825	0.106041	0.0943685		0.0116336	1.27531	0.811869	0.799373	0.146225	0.289687	0.230422		0.0139336	2.0759	2.31526	1.1153	0.0454737	0.019429	0.558995
MSTs	A278013					A278013	A278013	2788.7	2786.81	-0.0677735	29	29	992	81:1298 82:368 83:2130 84:1431 85:1441 86:2438 87:4686 88:911 95:1245 97:1505 98:1611 99:7325 100:669 101:3372 103:8470 104:796 109:615 113:816 116:15583 117:7713 118:1339 119:1571 145:1474 155:992 161:1326 179:642 211:450 311:7165 312:1670	1761@2786.81		0.459697	0.512792	0.531116	0.467123		0.459697	0.823576	0.881368		0.0162562	0.0126374	0.114883	0.0216455		0.0162562	0.00592424	0.0160339		0.898524	1.1155	1.15536	1.01615	0.0651068	0.56416	0.791981		1.16947e-06	1.79156	1.91728	1.07017	0.000671252	5.06619e-05	0.055235
MSTs	A281001					A281001	A281001	2798.55	2800.05	0.0535992	18	12	923	89:962 129:3020 130:415 131:624 133:854 159:772 189:609 191:2606 192:485 205:1507 206:676 217:2429 218:508 219:340 243:477 247:257 317:632 541:143	1784@2800.05		0.760722	0.362948	0.424987	0.584878		0.760722	0.903571	0.395636		0.0340239	0.0280688	0.10387	0.0351305		0.0340239	0.0804983	0.0226848		0.0278194	0.477111	0.558663	0.768846	0.000985398	0.022088	0.011866		0.00119756	1.18778	0.52008	0.437858	0.210883	0.00160378	0.0181322
MSTs	A289002					A289002	A289002	2881.99	2883.49	0.0520474	23	21	943	97:255 100:163 124:136 135:230 140:177 153:180 168:154 170:457 171:412 183:228 211:555 212:161 213:179 215:317 225:182 227:313 230:391 243:480 299:567 300:262 301:188 315:890 316:372	1865@2883.49		0.533478	0.261973	0.362941	0.47349		0.533478	0.528833	0.593428		0.0710704	0.040759	0.070018	0.0691525		0.0710704	0.0508619	0.204226		0.146113	0.491065	0.680331	0.887554	0.0414134	0.141391	0.56898		0.925065	0.991294	1.11238	1.12214	0.960417	0.803071	0.785052
MSTs	A311002					A311002	A311002	3098.96	3085.98	-0.41885	126	81	984	81:4590 82:484 83:737 85:1561 87:1149 88:564 91:357 95:341 97:780 99:1272 101:7337 102:1132 103:44544 104:4426 105:2224 109:1393 111:900 113:1523 114:352 115:2183 116:3320 117:10055 118:1151 119:1174 127:941 128:284 129:45342 130:5943 131:8556 132:1094 133:8359 134:1206 135:891 139:448 141:763 142:984 143:5056 144:712 145:2461 146:389 150:637 151:479 153:695 154:314 155:3222 156:601 157:3876 158:…	1922@3085.98		0.204017	0.30341	0.305696	0.298726		0.204017	0.742936	0.693454		0.0135044	0.0369897	0.0229762	0.0103014		0.0135044	0.0932711	0.0529738		0.0295963	1.48717	1.49838	1.46422	0.101698	0.00663421	0.00378601		0.00157647	3.64153	3.39899	0.933397	0.0266131	0.00826325	0.674413
MSTs	A313007					A313007	A313007	3125.01	3137.41	0.396799	3	3	985	169:181 204:977 217:419	12555@3137.41		0.158883	0.337385	0.239933	0.254841		0.158883	0.741279	0.741744		0.00632358	0.0380922	0.0210023	0.00717001		0.00632358	0.132097	0.0936636		0.00109724	2.12348	1.51012	1.60395	0.0394704	0.0106891	4.21037e-05		0.00668471	4.66557	4.6685	1.00063	0.0474937	0.0244282	0.997861
MSTs	UnKnown_260_1890					UnKnown_260_1890	UnKnown_260_1890	UnKnown_260_1890	1890.52	UnKnown_260_1890	32	UnKnown_260_1890	UnKnown_260_1890	85:764 87:655 100:335 112:219 115:281 116:456 119:238 132:304 140:312 141:204 142:296 156:5755 157:832 158:454 159:183 168:176 170:327 172:278 175:151 198:480 199:147 230:636 232:217 246:153 260:1460 261:510 262:271 274:713 275:272 302:289 316:369 433:320	4145@1890.52		0.554423	0.436117	0.16826	0.222006		0.554423	0.364394	0.164386		0.113124	0.0598105	0.0561711	0.0480176		0.113124	0.117549	0.021191		0.0042835	0.786614	0.303486	0.400427	0.422639	0.0542974	0.0807799		0.0718354	0.657249	0.2965	0.451122	0.308912	0.0701545	0.228394
MSTs	UnKnown_299_2685					UnKnown_299_2685	UnKnown_299_2685	UnKnown_299_2685	2685.13	UnKnown_299_2685	33	UnKnown_299_2685	UnKnown_299_2685	101:1471 103:2842 104:644 113:599 115:665 129:4278 130:1056 131:1457 132:470 157:859 171:488 189:622 191:645 199:414 211:949 219:1234 225:473 227:400 242:476 243:828 270:404 289:660 299:2306 300:1035 301:641 315:1073 316:524 357:532 370:449 386:404 387:1512 388:707 389:582	1897@2685.13		0.00831442	0.0102442	0.0276922	0.0246013		0.00831442	0.0847474	0.718526		0.000960737	0.00134564	0.0106203	0.00477889		0.000960737	0.0192417	0.141017		0.301599	1.2321	3.33062	2.95887	0.31427	0.12794	0.0183165		0.00162667	10.1928	86.4193	8.47844	0.0575847	0.0372312	0.0438475
MSTs	Unknown_317_2836					Unknown_317_2836	Unknown_317_2836	Unknown_317_2836	2836.83	Unknown_317_2836	89	Unknown_317_2836	Unknown_317_2836	88:254 101:1607 104:456 106:256 112:585 114:412 115:593 116:1354 117:2873 127:455 129:3223 130:650 133:2934 141:392 143:1361 145:498 146:549 157:743 158:331 159:2333 160:3874 161:1642 162:372 163:617 169:6280 170:1033 171:594 172:314 173:465 185:948 186:396 187:372 189:1076 191:1115 197:251 199:1568 200:350 201:357 202:213 203:368 205:1310 214:232 215:287 216:347 217:4855 218:1177 219:805 222:213…	1827@2836.83		0.565764	0.311265	0.577463	0.49408		0.565764	0.539524	0.291588		0.0305505	0.0103325	0.175263	0.028437		0.0305505	0.0435689	0.00811646		0.532896	0.550167	1.02068	0.873297	0.00843216	0.949978	0.142604		0.0014187	0.95362	0.515389	0.540455	0.6506	0.0085835	0.02619
MSTs	Unknown_317_2836					Unknown_317_2836	Unknown_317_2836	Unknown_317_2836	2872.15	Unknown_317_2836	32	Unknown_317_2836	Unknown_317_2836	89:796 101:361 105:225 111:1314 112:200 113:258 116:321 117:486 130:229 157:232 159:465 160:464 161:344 163:226 170:288 171:211 185:287 199:364 218:283 219:258 233:214 247:245 257:204 261:218 273:222 275:192 307:228 317:1449 318:422 319:328 375:457 376:243	4487@2872.15		0.508402	0.320833	0.535083	0.466701		0.508402	0.427777	0.25286		0.00824672	0.0444802	0.169156	0.0284417		0.00824672	0.0222531	0.015828		0.685975	0.631062	1.05248	0.917977	0.0477192	0.880955	0.210574		9.42628e-05	0.841415	0.497362	0.591102	0.0545609	0.000723714	0.00429762
[truncated: 2 more columns]
