# Supplementary material for: Insights into isoprene production using the cyanobacterium Synechocystis sp. PCC 6803
Source: Biotechnol Biofuels. 2016 Apr 18;9:89. doi: 10.1186/s13068-016-0503-4 (PMC4836186; doi:10.1186/s13068-016-0503-4)
Supplement: Supplementary file 7 — 10.1186/s13068-016-0503-4 Complete data set of transcriptomic analysis. [file 13068_2016_503_MOESM7_ESM.xlsx]

## Sheet: Tabelle1
	FC: #642 -WT	AveExpr	adj.P.Val	TU	Locus_tag	Genename	Description
slr1667	-3.38652	11.4152	0.00553748	TU3658	slr1667	slr1667,	hypothetical protein (target gene of sycrp1)
5'UTR_TU3658	-2.79422	12.2538	0.00539184	TU3658	NA	NA	NA
ssr2848	-2.7584	9.60091	0.00073649	TU724	ssr2848	ssr2848,	unknown protein
3'UTR_TU724	-2.66699	8.39526	0.00159212	TU724	NA	NA	NA
sll0199	-2.30054	13.9267	0.00235425	TU2646	sll0199	petE,	plastocyanin
5'UTR_TU2303	-1.98937	10.5625	0.00158652	TU2303	NA	NA	NA
ncr1420	-1.98185	10.5092	0.00241928	TU2899	NA	NA	NA
slr1668	-1.87367	10.6094	0.00100024	TU3661	slr1668	slr1668,	periplasmic protein, function unknown (target gene of sycrp1)
TR_TU1002-1	-1.78483	11.3994	0.00113357	TU1002	NA	NA	NA
TR_TU2785-3	-1.76517	10.4441	0.0020013	TU2785	NA	NA	NA
3'UTR_TU1945	-1.71682	8.38423	0.00619626	TU1945	NA	NA	NA
slr1546	-1.7028	10.983	0.00127902	TU1002	slr1546	slr1546,	hypothetical protein
5'UTR_TU2598	-1.69039	10.4723	0.00447832	TU2598	NA	NA	NA
sll0179-as	-1.68596	8.83895	0.00073649	TU2899	NA	NA	NA
slr1908	-1.65134	13.8344	0.00721195	TU599	slr1908	slr1908,	probable porin; major outer membrane protein
ncr1280_syr7	-1.61841	10.6627	0.00774453	TU2598	NA	NA	NA
sll1321	-1.61412	13.6362	0.0204644	TU166	sll1321	Atp1,	hypothetical protein
3'UTR_TU2361	-1.59332	9.09148	0.00338577	TU2361	NA	NA	NA
TR_TU205-2	-1.58623	11.5796	0.0079906	TU205	NA	NA	NA
sll1322	-1.5768	12.7966	0.0103931	TU166	sll1322	atpI,	ATP synthase A chain of CF(0)
TR_TU205-4	-1.55737	11.4066	0.0249719	TU205	NA	NA	NA
sll1029	-1.54258	11.5094	0.00399321	TU205	sll1029		carbon dioxide concentrating mechanism protein CcmK
TR_TU2139_TU2140	-1.52561	8.47331	0.00381576	TU2140	NA	NA	NA
sll0681	-1.52471	11.4549	0.00543907	TU2785	sll0681		phosphate transport system permease protein PstC homolog
sll1030	-1.51489	11.8589	0.00365351	TU205	sll1030	ccmL,	carbon dioxide concentrating mechanism protein CcmL, putative carboxysome assembly protein
3'UTR_TU2785	-1.5101	10.833	0.00136962	TU2785	NA	NA	NA
slr0017	-1.50411	10.7552	0.00136962	TU2598	slr0017	murZ,	UDP-N-acetylglucosamine 1-carboxyvinyltransferase
TR_TU2303_TU2304	-1.49791	9.63926	0.0507191	TU2303	NA	NA	NA
sll0682	-1.4932	10.77	0.00499743	TU2785	sll0682		phosphate transport system permease protein PstA homolog
5'UTR_TU2646	-1.49278	14.0328	0.00469144	TU2646	NA	NA	NA
TR_TU2018-1	-1.48228	9.41073	0.00261103	TU2018	NA	NA	NA
slr1703-as2	-1.46458	9.83072	0.00164659	TU715	NA	NA	NA
sll0684	-1.46384	10.6309	0.00382369	TU2785	sll0684		phosphate transport ATP-binding protein PstB homolog
slr2052	-1.43319	11.1175	0.00217459	TU585	slr2052	slr2052,	hypothetical protein
sll0683	-1.42829	10.7479	0.00298668	TU2785	sll0683		phosphate transport ATP-binding protein PstB homolog
sll1323	-1.42516	12.8399	0.00159212	TU166	sll1323	atpG,	ATP synthase subunit b' of CF(0)
TR_TU2785-1	-1.40986	10.244	0.00325834	TU2785	NA	NA	NA
sll1031	-1.39774	11.2839	0.00147682	TU205	sll1031	ccmM,	carbon dioxide concentrating mechanism protein CcmM, putative carboxysome structural protein
TR_TU2785-4	-1.38132	9.75272	0.0165138	TU2785	NA	NA	NA
sll1028	-1.33858	12.238	0.00598386	TU205	sll1028		carbon dioxide concentrating mechanism protein CcmK
slr1545	-1.33001	12.4163	0.0101324	TU1002	slr1545		RNA polymerase ECF-type (group 3) sigma-E factor
5'UTR_TU2158	-1.30504	9.07173	0.019956	TU2158	NA	NA	NA
sll0685	-1.26729	9.36616	0.00358022	TU2784	sll0685	sll0685,	hypothetical protein
slr0394	-1.26155	11.8253	0.00381347	TU2217	slr0394	pgk,	phosphoglycerate kinase
sll1282	-1.26036	10.2406	0.00143121	TU1125	sll1282	ribH,	riboflavin synthase beta subunit
ssl2615	-1.2556	13.4773	0.0324653	TU166	ssl2615	atpH,	ATP synthase C chain of CF(0)
sll1863	-1.2345	10.4709	0.00325834	TU2303	sll1863	sll1863,	unknown protein
3'UTR_TU1084	-1.22696	12.2865	0.0683238	TU1084	NA	NA	NA
3'UTR_TU2858	-1.2206	9.22636	0.238195	TU2858	NA	NA	NA
sll1281	-1.21924	11.8138	0.0359413	TU1125	sll1281		photosystem II PsbZ protein
5'UTR_TU2140	-1.21741	12.4114	0.0660478	TU2140	NA	NA	NA
5'UTR_TU2036	-1.20299	7.49934	0.0153147	TU2036	NA	NA	NA
sll1325	-1.1956	12.4745	0.00375591	TU166	sll1325	atpD,	ATP synthase delta chain of CF(1)
sll0654	-1.18644	11.0872	0.0701562	TU388	sll0654	sll0654,	alkaline phosphatase
5'UTR_TU166	-1.17481	14.7484	0.00796004	TU166	NA	NA	NA
sll0680	-1.16295	12.8433	0.0249719	TU2785	sll0680		phosphate-binding periplasmic protein precursor (PBP)
sll1326	-1.15743	12.545	0.0063987	TU166	sll1326	atpA,	ATP synthase alpha chain
TR_TU833-4	-1.14828	11.8726	0.116579	TU833	NA	NA	NA
ssl5031	-1.1448	8.55895	0.00460261	TU5036	ssl5031	ssl5031,	hypothetical protein
sll1535	-1.14387	11.8661	0.00723389	TU2123	sll1535	rfbP,	putative sugar transferase
sll1324	-1.14345	12.5042	0.00256319	TU166	sll1324	atpF,	ATP synthase B chain (subunit I) of CF(0)
5'UTR_TU1200	-1.14318	12.1862	0.018516	TU1200	NA	NA	NA
nTU_TU2597	-1.14223	10.5513	0.00219681	TU2597	NA	NA	NA
TR_TU974-1	-1.13596	8.64117	0.00713835	TU974	NA	NA	NA
TR_TU3448-1	-1.12758	9.28646	0.0130141	TU3448	NA	NA	NA
TR_TU833-5	-1.12739	10.3355	0.108396	TU833	NA	NA	NA
slr1277	-1.11758	10.5271	0.00362816	TU1946	slr1277	gspD,	pilus assembly protein homologous to general secretion pathway protein D
slr1945	-1.11101	10.7374	0.00217459	TU2338	slr1945	yibO,	2,3-bisphosphoglycerate-independent phosphoglycerate mutase
TR_TU679-2	-1.10985	9.87826	0.00860647	TU679	NA	NA	NA
sll1119	-1.10406	9.77794	0.0092245	TU879	sll1119	sll1119,	hypothetical protein
slr0646-as4	-1.10223	9.25228	0.00110866	TU2824	NA	NA	NA
sll1862	-1.10111	11.2806	0.0903668	TU2304	sll1862	sll1862,	unknown protein
slr1248	-1.09314	9.48495	0.00660412	TU1428	slr1248		phosphate transport system permease protein PstC homolog
5'UTR_TU819	-1.0786	10.4565	0.0197232	TU819	NA	NA	NA
slr2006	-1.07029	8.85007	0.00803042	TU756	slr2006	slr2006,	hypothetical protein
TR_TU148_TU149	-1.06221	12.2959	0.00499899	TU148	NA	NA	NA
sll1566	-1.06159	9.64086	0.00212	TU2018	sll1566	otsA,	glucosylglycerolphosphate synthase
slr1276	-1.05694	10.2812	0.00417842	TU1945	slr1276	slr1276,	hypothetical protein
slr1247	-1.05192	10.2866	0.0663359	TU1428	slr1247		phosphate-binding periplasmic protein precursor (PBP)
TR_TU680_TU681	-1.04958	8.46236	0.0621959	TU681	NA	NA	NA
slr1105	-1.04956	11.0686	0.00234024	TU195	slr1105		GTP-binding protein TypA/BipA homolog
ncr0830	-1.04251	9.64169	0.0934402	TU1945	NA	NA	NA
sll1327	-1.03772	12.1976	0.0123918	TU166	sll1327		ATP synthase gamma chain
sll1818	-1.03365	11.9657	0.00859763	TU833	sll1818	rpoA,	RNA polymerase alpha subunit
TR_TU311_TU312	-1.03118	11.6803	0.00472931	TU312	NA	NA	NA
slr1273	-1.02533	11.2435	0.00534253	TU1945	slr1273	slr1273,	hypothetical protein
sll8020-as	-1.0231	7.87645	0.319955	TU8020	NA	NA	NA
slr0993	-1.02275	12.717	0.0219508	TU2352	slr0993	nlpD,	putative peptidase
5'UTR_TU2879	-1.02145	10.8703	0.0101324	TU2879	NA	NA	NA
slr1200	-1.01957	9.29259	0.00910106	TU888	slr1200		urea transport system permease protein
slr1856	-1.01785	10.8359	0.00191529	TU1227	slr1856	slr1856,	phosphoprotein substrate of icfG gene cluster
slr1249	-1.01493	8.81274	0.00493327	TU1428	slr1249		phosphate transport system permease protein PstA homolog
5'UTR_TU2223	-1.01347	8.44193	0.0048814	TU2223	NA	NA	NA
ssr2554	-1.01309	10.8007	0.0041954	TU1651	ssr2554	ssr2554,	hypothetical protein
sll1070	-1.01183	12.6299	0.01651	TU819	sll1070	tktA,	transketolase
sll1032	-1.01167	9.54455	0.00217459	TU205	sll1032	ccmN,	carbon dioxide concentrating mechanism protein CcmN, putative carboxysome assembly protein
slr2033	-1.00767	11.1295	0.0101484	TU545	slr2033	rub,	membrane-associated rubredoxin, essential for photosystem I assembly
TR_TU3501-1	-1.00331	12.8485	0.0175665	TU3501	NA	NA	NA
gaTU_TU3394	-1.00278	9.44763	0.266655	TU3394	NA	NA	NA
sll1525	-1.00059	12.8657	0.0216489	TU2140	sll1525	PRK,	phosphoribulokinase
aTU_TU2824	-0.999049	9.14427	0.00385874	TU2824	NA	NA	NA
TR_TU1030_TU1031	-0.998943	9.25211	0.10345	TU1031	NA	NA	NA
sll1292	-0.998901	10.5274	0.0176775	TU680	sll1292	sll1292,	two-component response regulator CheY subfamily
sll1837	-0.995113	10.5235	0.00615052	TU602	sll1837	sll1837,	periplasmic protein, function unknown
TR_TU1472-1	-0.994201	14.7192	0.419766	TU1472	NA	NA	NA
smr0006	-0.986254	13.3229	0.132434	TU548	smr0006	psbF,	cytochrome b559 b subunit
TR_TU1473-1	-0.985935	10.4112	0.00599628	TU1473	NA	NA	NA
sll0656	-0.981902	10.0309	0.0251092	TU388	sll0656	nucH,	unknown protein
sll1127-as2	-0.981064	9.82236	0.12255	TU1087	NA	NA	NA
sll0630	-0.980905	10.8347	0.0107719	TU3501	sll0630	sll0630,	unknown protein
TR_TU1125-1	-0.974895	9.32477	0.00845998	TU1125	NA	NA	NA
TR_TU1426-1	-0.973722	9.57338	0.0311558	TU1426	NA	NA	NA
TR_TU1802_TU1803	-0.960357	8.68249	0.00718817	TU1802	NA	NA	NA
slr1330	-0.954605	12.3929	0.00802596	TU1711	slr1330		ATP synthase epsilon chain of CF(1)
3'UTR_TU621	-0.953499	9.21791	0.0287735	TU621	NA	NA	NA
TR_TU1200-5	-0.951893	11.5014	0.0946529	TU1200	NA	NA	NA
sll0629	-0.949919	11.4876	0.0331354	TU3501	sll0629		alternative photosystem I reaction center subunit X
TR_TU545-1	-0.94984	9.62559	0.0800196	TU545	NA	NA	NA
ssr1155	-0.948905	10.2817	0.0110746	TU422	ssr1155	ssr1155,	hypothetical protein
3'UTR_TU1184	-0.946281	7.86778	0.00838776	TU1184	NA	NA	NA
slr2073	-0.935496	12.4537	0.0224245	TU919	slr2073	slr2073,	hypothetical protein YCF50
ssl3432	-0.931545	11.4868	0.00491457	TU837	ssl3432	rpsS,	30S ribosomal protein S19
5'UTR_TU5031	-0.930406	8.18863	0.0110614	TU5031	NA	NA	NA
sll1294-as	-0.926001	7.723	0.0761333	NA	NA	NA	NA
5'UTR_TU756	-0.922413	9.89373	0.0748642	TU756	NA	NA	NA
sll0026	-0.917865	9.63858	0.00404535	TU3338	sll0026		NADH dehydrogenase subunit 5 (involved in constitutive, low affinity CO2 uptake)
slr2034	-0.917718	11.3469	0.00317669	TU545	slr2034	slr2034,	putative homolog of plant HCF136, which is essential for stability or assembly of photosystem II
3'UTR_TU2217	-0.917537	11.5107	0.0281184	TU2217	NA	NA	NA
slr0898	-0.915662	10.9426	0.00679845	TU2925	slr0898	nirA,	ferredoxin--nitrite reductase
sll1294	-0.91225	10.294	0.00481274	TU679	sll1294	pilJ,	methyl-accepting chemotaxis protein
TR_TU1945-2	-0.909697	8.49556	0.0651928	TU1945	NA	NA	NA
TR_TU2195_TU2196	-0.909697	8.35155	0.00495156	TU2196	NA	NA	NA
TR_TU1125-2	-0.903501	11.6947	0.0220732	TU1125	NA	NA	NA
sll1939-as	-0.900296	9.55664	0.00556156	TU566	NA	NA	NA
sll0517	-0.898398	13.5152	0.00974815	TU3343	sll0517	rbpA,	putative RNA binding protein
slr1855	-0.897249	10.3787	0.00534253	TU1227	slr1855	slr1855,	unknown protein
3'UTR_TU3651	-0.897047	7.96973	0.00662984	TU3651	NA	NA	NA
ssl3177	-0.896448	10.2119	0.00762873	TU1030	ssl3177	repA,	hypothetical protein
sll1185	-0.895461	10.5741	0.00769644	TU312	sll1185	hemF,	coproporphyrinogen III oxidase, aerobic (oxygen-dependent)
smr0007	-0.892224	13.6892	0.159504	TU548	smr0007	psbL,	photosystem II PsbL protein
3'UTR_TU1854	-0.89132	8.59591	0.00191529	TU1854	NA	NA	NA
slr1275	-0.8864	10.5071	0.00241928	TU1945	slr1275	slr1275,	hypothetical protein
5'UTR_TU1263	-0.883951	9.30493	0.029014	TU1263	NA	NA	NA
slr1279	-0.877936	10.2089	0.0217264	TU1954	slr1279	ndhC,	NADH dehydrogenase subunit 3
sll1799	-0.872006	11.033	0.00855492	TU837	sll1799	rplC,	50S ribosomal protein L3
sll1803	-0.871475	11.9732	0.00605907	TU837	sll1803	rplV,	50S ribosomal protein L22
nTU_TU2351	-0.870769	11.0195	0.181309	TU2351	NA	NA	NA
3'UTR_TU1811	-0.865442	9.97798	0.00791226	TU1811	NA	NA	NA
sll1296	-0.865194	9.531	0.00421593	TU679	sll1296	sll1296,	two-component hybrid sensor and regulator
sll1817	-0.864165	11.5497	0.0190606	TU833	sll1817	rps11,	30S ribosomal protein S11
ssl2084	-0.861917	11.5354	0.0067556	TU823	ssl2084	acpP,	acyl carrier protein
1327	-0.861456	7.48389	0.0057378	NA	NA	NA	NA
ncl0570	-0.861336	14.0767	0.0739868	TU1341	NA	NA	NA
sll1951	-0.860223	12.0133	0.0115074	NA	sll1951	sll1951,	unknown protein
slr1272	-0.859547	11.8043	0.00460261	TU1945	slr1272	slr1272,	probable porin; major outer membrane protein
ssl1707	-0.859343	9.72792	0.0030073	TU3409	ssl1707	ssl1707,	hypothetical protein
TR_TU1200_TU1203	-0.85765	8.19867	0.0708901	TU1200	NA	NA	NA
sll0594	-0.855573	10.7985	0.0128387	TU3107	sll0594	sll0594,	transcriptional regulator
sll1316	-0.853237	12.3552	0.0275853	TU1200	sll1316		cytochrome b6-f complex iron-sulfur subunit (Rieske iron sulfur protein)
3'UTR_TU3108	-0.85162	9.41767	0.00440418	TU3108	NA	NA	NA
5'UTR_TU1428	-0.851557	10.0694	0.133352	TU1428	NA	NA	NA
slr1986	-0.847932	16.4562	0.125689	TU1472	slr1986	apcB,	allophycocyanin beta subunit
sll5032	-0.839153	8.6136	0.00447832	TU5036	sll5032	sll5032,	hypothetical protein
TR_TU679_TU680	-0.83915	8.85182	0.0159569	TU679	NA	NA	NA
3'UTR_TU2395	-0.837783	9.83401	0.00904318	TU2395	NA	NA	NA
TR_TU2496_TU2497	-0.836429	8.69456	0.00358568	TU2496	NA	NA	NA
ssr2831	-0.8349	14.8835	0.0343133	TU2056	ssr2831	psaE,	photosystem I subunit IV
slr2053	-0.832357	9.00878	0.0063987	TU587	slr2053	slr2053,	putative hydrolase
ssr3451	-0.830577	12.6843	0.168231	TU548	ssr3451	psbE,	cytochrome b559 alpha subunit
slr1463	-0.827896	11.5568	0.0138591	TU3492	slr1463		elongation factor EF-G
TR_TU5090_TU5091	-0.827455	8.67135	0.098995	TU5090	NA	NA	NA
sll1069	-0.823243	10.5305	0.00300221	TU823	sll1069		3-oxoacyl-[acyl-carrier-protein] synthase II
TR_TU588-1	-0.822939	9.47781	0.0359413	TU588	NA	NA	NA
TR_TU823-1	-0.819622	10.4245	0.00744337	TU823	NA	NA	NA
sll1787	-0.819596	11.542	0.0114658	TU865	sll1787	rpoB,	RNA polymerase beta subunit
sll1819	-0.819039	12.5479	0.00974815	TU833	sll1819	rplQ,	50S ribosomal protein L17
slr1672	-0.817639	9.24053	0.00556156	TU2022	slr1672	glpK,	glycerol kinase
sll1130	-0.814253	11.577	0.0441562	TU1078	sll1130	sll1130,	unknown protein
TR_TU1472-2	-0.814119	16.014	0.0737299	TU1472	NA	NA	NA
slr2067	-0.813033	16.3851	0.0913492	TU1472	slr2067	apcA,	allophycocyanin alpha subunit
sll0376	-0.809814	11.3432	0.0328912	TU2855	sll0376	sll0376,	unknown protein
5'UTR_TU2811	-0.808374	9.21789	0.0143626	TU2811	NA	NA	NA
5'UTR_TU2601	-0.807671	11.7635	0.124229	TU2601	NA	NA	NA
TR_TU1875-1	-0.805875	8.88578	0.035943	TU1875	NA	NA	NA
sll0519	-0.802693	10.9352	0.0311558	TU3434	sll0519	ndhA,	NADH dehydrogenase subunit 1
ssr1600	-0.802517	11.5914	0.0748642	TU2098	ssr1600	ssr1600,	similar to anti-sigma f factor antagonist
sll0422-as	-0.802017	7.14357	0.0530842	TU2175	NA	NA	NA
slr2046-as2	-0.800833	7.94732	0.00562242	NA	NA	NA	NA
slr0675-as3	-0.800398	11.0046	0.0062529	TU388	NA	NA	NA
TR_TU1357-1	-0.798773	7.03534	0.382438	TU1357	NA	NA	NA
TR_TU833-2	-0.79728	10.9994	0.00584202	TU833	NA	NA	NA
TR_TU833-7	-0.796932	11.3511	0.262674	TU833	NA	NA	NA
TR_TU1428-1	-0.796319	10.3413	0.0407118	TU1428	NA	NA	NA
sll1317	-0.794802	11.9341	0.0281602	TU1200	sll1317	petA,	apocytochrome f, component of cytochrome b6/f complex
TR_TU1749-1	-0.794802	9.95522	0.00652485	TU1749	NA	NA	NA
ncl0250	-0.794765	7.8987	0.0954623	TU682	NA	NA	NA
TR_TU3191_TU3192	-0.794007	8.19696	0.00897018	TU3191	NA	NA	NA
5'UTR_TU1472	-0.788975	14.0774	0.368446	TU1472	NA	NA	NA
sll1450	-0.788418	11.2124	0.0590142	TU1023	sll1450	nrtA,	nitrate/nitrite transport system substrate-binding protein
anTU_TU2645	-0.786809	10.4596	0.00325834	TU2645	NA	NA	NA
TR_TU1506-1	-0.785359	9.26788	0.0140952	TU1506	NA	NA	NA
TR_TU1227-2	-0.782372	10.1442	0.0138397	TU1227	NA	NA	NA
3'UTR_TU2800	-0.782026	7.71634	0.00319948	TU2800	NA	NA	NA
slr1020	-0.780579	11.6549	0.0580349	TU632	slr1020	sqdB,	sulfolipid biosynthesis protein SqdB
slr1329	-0.777449	12.643	0.0207939	TU1709	slr1329	atpB,	ATP synthase beta subunit
sll0649	-0.773684	8.79712	0.00711425	TU403	sll0649	sll0649,	two-component response regulator OmpR subfamily
3'UTR_TU349	-0.772794	7.79932	0.01087	TU349	NA	NA	NA
TR_TU2496-1	-0.772233	7.30139	0.0636812	TU2496	NA	NA	NA
sll0781	-0.771693	9.081	0.00879696	TU3247	sll0781	sll0781,	hypothetical protein
sll1802	-0.771178	11.7495	0.0124896	TU837	sll1802	rplB,	50S ribosomal protein L2
ssl2245	-0.770669	11.7391	0.100969	TU1078	ssl2245	ssl2245,	unknown protein
sll1633	-0.769995	10.8578	0.00531462	TU1031	sll1633	ftsZ,	cell division protein FtsZ
slr0442	-0.769963	10.0264	0.00596719	TU2158	slr0442	slr0442,	unknown protein
sll0223	-0.769855	11.2637	0.0225594	TU146	sll0223	ndhB,	NADH dehydrogenase subunit 2
TR_TU599-1	-0.766368	10.3668	0.0273304	TU599	NA	NA	NA
TR_TU931-2	-0.764807	11.7691	0.182141	TU931	NA	NA	NA
3'UTR_TU805	-0.764616	8.28329	0.019956	TU805	NA	NA	NA
sll1338	-0.764083	14.2036	0.160944	TU3455	sll1338	sll1338,	unknown protein
sll0576	-0.764012	10.01	0.00803042	NA	sll0576	sll0576,	putative sugar-nucleotide epimerase/dehydratease
slr1146	-0.763195	12.5647	0.0739078	TU807	slr1146	slr1146,	NA
sll0108	-0.762995	13.1418	0.0608113	TU3138	sll0108	AMT1,	ammonium/methylammonium permease
slr0150	-0.75875	11.3788	0.027723	TU2264	slr0150		ferredoxin, petF-like protein
sll0514-as	-0.754285	8.4803	0.0439176	TU3350	NA	NA	NA
5'UTR_TU1634	-0.753213	9.75239	0.0143696	TU1634	NA	NA	NA
sll0529	-0.752859	10.6554	0.0096893	TU3421	sll0529	sll0529,	hypothetical protein
TR_TU1653-1	-0.75254	7.07299	0.0226022	TU1653	NA	NA	NA
slr1601	-0.748555	10.1829	0.0203806	TU456	slr1601	slr1601,	hypothetical protein
sll0807	-0.748283	11.854	0.0723459	TU1763	sll0807	cfxE,	pentose-5-phosphate-3-epimerase
3'UTR_TU2391	-0.74711	9.05963	0.00962202	TU2391	NA	NA	NA
ssl3335	-0.746118	12.8364	0.0698721	TU931	ssl3335	secE,	preprotein translocase SecE subunit
sll1816	-0.74559	11.7673	0.0138726	TU833	sll1816	rpsM,	30S ribosomal protein S13
sll1994	-0.743134	10.7473	0.0278594	TU1681	sll1994	hemB,	porphobilinogen synthase (5-aminolevulinate dehydratase)
ssr0390	-0.742495	13.297	0.148364	TU144	ssr0390		photosystem I reaction center subunit X
sll1085	-0.741469	9.15436	0.0063987	TU2016	sll1085	glpD,	glycerol-3-phosphate dehydrogenase
TR_TU3351-1	-0.740781	9.67094	0.0110353	TU3351	NA	NA	NA
TR_TU1898-2	-0.738348	12.3953	0.00605907	TU1898	NA	NA	NA
slr1655	-0.73831	14.8799	0.0490283	TU3633	slr1655	psaL,	photosystem I subunit XI
sll1284	-0.737324	9.80206	0.00543907	TU702	sll1284	sll1284,	esterase
slr1424	-0.735838	9.99259	0.00325834	TU3448	slr1424	murB,	UDP-N-acetylenolpyruvoylglucosamine reductase
3'UTR_TU1437	-0.735266	9.62661	0.00619626	TU1437	NA	NA	NA
5'UTR_TU919	-0.734916	11.1214	0.0924979	TU919	NA	NA	NA
slr1518	-0.733658	9.16134	0.00531462	TU1651	slr1518	menA,	phylloquinone biosynthesis protein, probable 1,4-dihydroxy-2-naphthoic acid phytyltransferase
sll0027	-0.732271	9.05126	0.00706139	TU3338	sll0027		NADH dehydrogenase subunit 4 (involved in constitutive, low affinity CO2 uptake)
3'UTR_TU807	-0.730694	11.5528	0.00786038	TU807	NA	NA	NA
sll8007	-0.730037	10.2959	0.0152659	TU8005	sll8007	sll8007,	unknown protein
anTU_TU2054	-0.726737	9.54125	0.112578	TU2054	NA	NA	NA
gaTU_TU1587	-0.726452	11.4707	0.175143	TU1587	NA	NA	NA
sll1810	-0.725538	11.5641	0.0178609	TU837	sll1810	rplF,	50S ribosomal protein L6
sll1804	-0.721561	11.4225	0.0142549	TU837	sll1804	rpsC,	30S ribosomal protein S3
3'UTR_TU998	-0.720859	8.65044	0.0173824	TU998	NA	NA	NA
TR_TU1942-1	-0.720735	10.1787	0.00385874	TU1942	NA	NA	NA
3'UTR_TU1448	-0.719743	7.65744	0.00325834	TU1448	NA	NA	NA
3'UTR_TU1360	-0.717532	9.82903	0.00499743	TU1360	NA	NA	NA
5'UTR_TU1030	-0.717402	10.2451	0.259049	TU1030	NA	NA	NA
sll1212	-0.716795	9.44202	0.00697079	TU9	sll1212		GDP-mannose 4,6-dehydratase
sll7003	-0.715255	9.74652	0.0327122	TU7001	sll7003	sll7003,	plasmid stability protein
TR_TU757-1	-0.71511	7.40563	0.0129744	TU757	NA	NA	NA
TR_TU2925-1	-0.715099	10.2615	0.0062529	TU2925	NA	NA	NA
TR_TU1269-1	-0.712618	8.97416	0.012445	TU1269	NA	NA	NA
TR_TU2578-1	-0.711864	10.4713	0.0715789	TU2578	NA	NA	NA
sll5063	-0.710906	8.81639	0.137187	NA	sll5063	sll5063,	unknown protein
slr0587	-0.710769	11.723	0.0190358	TU3690	slr0587	slr0587,	unknown protein
sll0017	-0.709746	10.0237	0.00435967	TU2574	sll0017	hemL,	glutamate-1-semialdehyde aminomutase
sll1821	-0.706379	11.5114	0.121679	TU833	sll1821	rplM,	50S ribosomal protein L13
sll1471	-0.70632	11.3511	0.114474	TU3579	sll1471		phycobilisome rod-core linker polypeptide
sll1330-as	-0.7058	9.93051	0.0175665	TU3467	NA	NA	NA
nTU_TU2810	-0.70511	9.62689	0.0363454	TU2810	NA	NA	NA
3'UTR_TU919	-0.703431	11.7679	0.248632	TU919	NA	NA	NA
3'UTR_TU2123	-0.703412	9.08826	0.0244458	TU2123	NA	NA	NA
slr1423	-0.701106	10.1744	0.00531608	TU3448	slr1423	murC,	UDP-N-acetylmuramate-alanine ligase
3'UTR_TU205	-0.700649	7.9152	0.0590142	TU205	NA	NA	NA
slr1748-as	-0.700219	9.86565	0.0111048	TU1030	NA	NA	NA
TR_TU833-1	-0.699981	12.0767	0.353653	TU833	NA	NA	NA
sll1127-as	-0.69968	11.7503	0.0381452	TU1086	NA	NA	NA
3'UTR_TU2948	-0.698824	8.17327	0.0100855	TU2948	NA	NA	NA
TR_TU82_TU83	-0.697144	8.32493	0.0472161	TU83	NA	NA	NA
3'UTR_TU1524	-0.695801	7.85341	0.0220732	TU1524	NA	NA	NA
sll1283	-0.695573	10.1449	0.0239107	TU702	sll1283	spoIID,	similar to stage II sporulation protein D
sll1198	-0.694968	10.0387	0.0285818	TU289	sll1198	trmD,	tRNA (guanine-N1)-methyltransferase
sll1744	-0.694349	11.116	0.0153989	TU931	sll1744	rplA,	50S ribosomal protein L1
3'UTR_TU201	-0.692374	8.94434	0.00439223	TU201	NA	NA	NA
nTU_TU3446	-0.690361	10.3559	0.00598386	TU3446	NA	NA	NA
ssl2064	-0.689566	8.63737	0.00838776	TU74	NA	NA	NA
sll1801	-0.688953	11.5396	0.00668075	TU837	sll1801	rplW,	50S ribosomal protein L23
TR_TU2341_TU2342	-0.688328	9.64854	0.0333885	TU2341	NA	NA	NA
sll1815	-0.685447	9.51236	0.00817437	TU836	sll1815		adenylate kinase
sll1655	-0.684361	10.1681	0.0287326	TU270	sll1655	birA,	similar to biotin [acetyl-CoA-carboxylase] ligase
TR_TU3417-1	-0.684163	9.04937	0.0384963	TU3417	NA	NA	NA
TR_TU2176-1	-0.684023	8.73336	0.029569	TU2176	NA	NA	NA
slr1097	-0.684004	9.86976	0.0124666	TU186	slr1097	slr1097,	hypothetical protein
slr1250	-0.682439	8.43584	0.00484094	TU1428	slr1250		phosphate transport ATP-binding protein PstB homolog
slr2002	-0.680656	10.5686	0.0105767	TU1488	slr2002	slr2002,	cyanophycin synthetase
smr0004	-0.680604	15.1666	0.00884019	TU3633	smr0004	psaI,	photosystem I subunit VIII
TR_TU186-3	-0.677437	7.27902	0.0635671	TU186	NA	NA	NA
TR_TU3286-1	-0.677045	9.77605	0.349488	TU3286	NA	NA	NA
TR_TU918_TU919	-0.675173	8.71255	0.0194316	TU918	NA	NA	NA
ssl3437	-0.675146	11.5489	0.0508228	TU837	ssl3437	rpsQ,	30S ribosomal protein S17
3'UTR_TU3206	-0.671847	9.09767	0.0847485	TU3206	NA	NA	NA
TR_TU201_TU205	-0.670871	7.49939	0.0555625	TU205	NA	NA	NA
3'UTR_TU2408	-0.670435	7.8358	0.0311558	TU2408	NA	NA	NA
5'UTR_TU570	-0.669832	8.62862	0.0219734	TU570	NA	NA	NA
sll5035	-0.668107	8.00217	0.00866679	TU5036	sll5035	sll5035,	transcriptional regulatory protein ArsR family
sll0945	-0.666345	9.66206	0.012258	TU2359	sll0945		glycogen synthase
TR_TU837-1	-0.665943	10.5028	0.234845	TU837	NA	NA	NA
3'UTR_TU3168	-0.665875	8.71522	0.00718817	TU3168	NA	NA	NA
sll0577	-0.66527	11.2627	0.0145459	NA	sll0577	sll0577,	hypothetical protein
3'UTR_TU324	-0.664999	8.71592	0.0275908	TU324	NA	NA	NA
TR_TU5036-4	-0.664814	7.84533	0.0109545	TU5036	NA	NA	NA
slr0675-as	-0.664226	9.01671	0.287241	TU5112	NA	NA	NA
TR_TU2191-2	-0.663436	9.31746	0.0915187	TU2191	NA	NA	NA
sll0860	-0.662267	10.5502	0.0138726	TU1200	sll0860	sll0860,	hypothetical protein
slr1670	-0.662058	9.10786	0.00838776	NA	slr1670	slr1670,	unknown protein
3'UTR_TU2315	-0.661879	8.70605	0.0142185	TU2315	NA	NA	NA
sll1078	-0.661791	7.76762	0.019264	TU795	sll1078	sll1078,	putative hydrogenase expression/formation protein HypA
sll0944	-0.661433	9.26155	0.0413116	TU2361	sll0944	sll0944,	hypothetical protein
3'UTR_TU959	-0.661123	9.64717	0.0267016	TU959	NA	NA	NA
TR_TU1681-1	-0.661052	11.3083	0.0147385	TU1681	NA	NA	NA
slr0877	-0.661024	10.8436	0.00607739	TU1171	slr0877	gatA,	glutamyl-tRNA(Gln) amidotransferase subunit A
slr0148	-0.66102	11.7726	0.0286837	TU2264	slr0148	slr0148,	hypothetical protein
sll1579	-0.660249	15.9519	0.0763811	TU716	sll1579		phycobilisome rod linker polypeptide
ssr2781	-0.659532	9.23907	0.00690561	TU3651	ssr2781	ssr2781,	hypothetical protein
slr0650	-0.658499	9.43389	0.0139775	TU2828	slr0650	slr0650,	hypothetical protein
sll1742	-0.656752	11.6051	0.0214669	TU931	sll1742	nusG,	transcription antitermination protein NusG
TR_TU386-1	-0.656114	9.98659	0.0353053	TU386	NA	NA	NA
slr2083	-0.655216	9.47456	0.0137379	TU1573	slr2083		cytochrome c oxidase subunit III
sll1767	-0.654938	10.9534	0.106977	TU1258	sll1767	RPS6,	30S ribosomal protein S6
TR_TU833-6	-0.652363	9.93391	0.016254	TU833	NA	NA	NA
slr0476	-0.651908	12.7335	0.0317767	TU2753	slr0476	slr0476,	unknown protein
3'UTR_TU3343	-0.651856	12.7386	0.0608113	TU3343	NA	NA	NA
anTU_TU1147	-0.650879	8.13414	0.0456509	TU1147	NA	NA	NA
sll0947-as	-0.649711	9.81774	0.00555342	TU2357	NA	NA	NA
sll5033	-0.648373	8.7051	0.0544403	TU5036	sll5033	sll5033,	hypothetical protein
slr1838	-0.647246	11.514	0.0139775	TU968	slr1838		carbon dioxide concentrating mechanism protein CcmK homolog 3, putative carboxysome assembly protein
nTU_TU2020	-0.646954	8.20696	0.0158743	TU2020	NA	NA	NA
slr2094	-0.646308	12.9297	0.0412086	TU1599	slr2094	glpX,	fructose-1,6-/sedoheptulose-1,7-bisphosphatase
sll1543-as	-0.645569	8.89642	0.0384332	TU7010	NA	NA	NA
sll1811	-0.6446	11.2144	0.032793	TU837	sll1811	rplR,	50S ribosomal protein L18
sll1805	-0.64412	11.4981	0.0101324	TU837	sll1805	rplP,	50S ribosomal protein L16
3'UTR_TU505	-0.643457	8.01353	0.0372927	TU505	NA	NA	NA
sll0648	-0.643023	10.0399	0.00679845	TU403	sll0648	lim,	probable glycosyltransferase
slr1547	-0.642425	8.39919	0.00493327	TU1002	slr1547	slr1547,	hypothetical protein
slr1720	-0.640733	10.0042	0.00632043	TU1506	slr1720	aspS,	aspartyl-tRNA synthetase
5'UTR_TU2056	-0.640622	14.2153	0.015303	TU2056	NA	NA	NA
slr0009	-0.640318	14.2964	0.0305171	TU2582	slr0009	rbcL,	ribulose bisphosphate carboxylase large subunit
sll0504	-0.640096	9.93194	0.0153386	TU3378	sll0504	lysA,	diaminopimelate decarboxylase
sll1800	-0.639101	11.6667	0.0111475	TU837	sll1800	rplD,	50S ribosomal protein L4
5'UTR_TU783	-0.63904	8.85717	0.00679845	TU783	NA	NA	NA
5'UTR_TU3680	-0.637943	8.32536	0.0514831	TU3680	NA	NA	NA
3'UTR_TU1332	-0.637649	8.83831	0.0211208	TU1332	NA	NA	NA
sll1822	-0.636868	12.0441	0.105702	TU833	sll1822	rpsI,	30S ribosomal protein S9
sll1820	-0.63568	12.1034	0.0127578	TU833	sll1820	truA,	tRNA pseudouridine synthase 1
slr0335	-0.633679	13.7632	0.134071	TU2385	slr0335	apcE,	phycobilisome core-membrane linker polypeptide
TR_TU2359_TU2361	-0.633363	11.0967	0.00761	TU2359	NA	NA	NA
sll1743	-0.632411	11.1377	0.0350304	TU931	sll1743	rplK,	50S ribosomal protein L11
slr0907	-0.631621	9.15543	0.0063987	TU2929	slr0907	slr0907,	unknown protein
TR_TU2615-1	-0.631297	9.61276	0.0360305	TU2615	NA	NA	NA
slr0649-as	-0.63054	7.29886	0.05143	TU5040	NA	NA	NA
sll1127-as3	-0.629979	8.542	0.162358	TU1088	NA	NA	NA
ssr3409	-0.629382	9.7737	0.0662134	TU757	ssr3409	ssr3409,	hypothetical protein
TR_TU9-1	-0.629282	9.12801	0.044178	TU9	NA	NA	NA
slr1519	-0.629046	10.3995	0.0153147	TU1653	slr1519	hglK,	hypothetical protein
TR_TU3030-3	-0.628871	8.46395	0.0142185	TU3030	NA	NA	NA
3'UTR_TU1506	-0.628055	7.78868	0.00768924	TU1506	NA	NA	NA
5'UTR_TU205	-0.62776	12.5205	0.172113	TU205	NA	NA	NA
3'UTR_TU2826	-0.626078	7.75315	0.0109563	TU2826	NA	NA	NA
5'UTR_TU2338	-0.625475	10.662	0.183696	TU2338	NA	NA	NA
3'UTR_TU3421	-0.625279	9.56721	0.0154977	TU3421	NA	NA	NA
slr1722	-0.625238	12.4944	0.00799393	TU1508	slr1722		inosine-5'-monophosphate dehydrogenase
ssl0707	-0.623485	12.9421	0.139497	TU2231	ssl0707	glnB,	nitrogen regulatory protein P-II
sll0689	-0.621165	10.7556	0.0407118	TU2780	sll0689	sll0689,	Na+/H+ antiporter
slr1854	-0.62113	9.78103	0.0217443	TU1227	slr1854	slr1854,	unknown protein
sll1306	-0.620686	10.2041	0.0443822	TU1224	sll1306	sll1306,	periplasmic protein, function unknown
sll1213	-0.618832	9.70665	0.0171634	TU9	sll1213	sll1213,	GDP-fucose synthetase
slr1267	-0.618732	8.92732	0.0241794	TU1938	slr1267	mrdB,	cell division protein FtsW
slr0149	-0.617488	11.3258	0.105149	TU2264	slr0149	slr0149,	hypothetical protein
TR_TU72-1	-0.616388	8.72115	0.0356635	TU72	NA	NA	NA
3'UTR_TU3645	-0.616132	8.4848	0.0153989	TU3645	NA	NA	NA
sll1786	-0.615752	10.9633	0.0275883	TU865	sll1786	sll1786,	putative deoxyribonuclease, tatD homolog
5'UTR_TU2375	-0.61524	15.9149	0.0681549	TU2375	NA	NA	NA
5'UTR_TU144	-0.615063	12.8453	0.346388	TU144	NA	NA	NA
slr1165	-0.614924	9.72542	0.0109563	TU2006	slr1165	sat,	sulfate adenylyltransferase
sll5034	-0.614649	9.96969	0.00993923	TU5036	sll5034	sll5034,	hypothetical protein
sll1852	-0.614147	10.8102	0.0346918	TU2319	sll1852	ndkR,	nucleoside diphosphate kinase
anTU_TU729	-0.613639	8.85777	0.160573	TU729	NA	NA	NA
3'UTR_TU325	-0.612947	9.97864	0.0512722	TU325	NA	NA	NA
5'UTR_TU585	-0.612266	12.3022	0.106065	TU585	NA	NA	NA
TR_TU2985_TU2986	-0.610181	8.21929	0.173492	TU2985	NA	NA	NA
3'UTR_TU2683	-0.609968	8.41777	0.0251089	TU2683	NA	NA	NA
TR_TU737_TU741	-0.609364	8.01046	0.0349069	TU737	NA	NA	NA
5'UTR_TU1600	-0.609331	10.9512	0.0502194	TU1600	NA	NA	NA
TR_TU1262-2	-0.607918	10.7128	0.136391	TU1262	NA	NA	NA
TR_TU2098-1	-0.607457	12.9855	0.0297173	TU2098	NA	NA	NA
ssr1552	-0.606917	10.4241	0.0673099	TU3400	NA	NA	NA
slr1274	-0.606384	10.7918	0.0160492	TU1945	slr1274	pilM,	probable fimbrial assembly protein PilM, required for motility
3'UTR_TU524	-0.605085	10.853	0.377569	TU524	NA	NA	NA
3'UTR_TU3649	-0.603583	9.20864	0.00799393	TU3649	NA	NA	NA
sml0012	-0.603529	12.2537	0.033506	TU908	NA	NA	NA
sll1580	-0.603478	15.7916	0.18578	TU716	sll1580		phycobilisome rod linker polypeptide
slr0695	-0.603237	11.0871	0.0116525	TU430	slr0695	slr0695,	hypothetical protein
3'UTR_TU1601	-0.603088	8.7983	0.0297173	TU1601	NA	NA	NA
sll5028	-0.602847	7.46809	0.0930734	TU5031	sll5028	sll5028,	hypothetical protein
ssr3383	-0.602737	15.1556	0.2	TU1472	ssr3383	apcC,	phycobilisome small core linker polypeptide
TR_TU995-2	-0.60135	8.37486	0.0484077	TU995	NA	NA	NA
slr1727	-0.601011	9.50145	0.013066	TU1524	slr1727	slr1727,	Na+/H+ antiporter
3'UTR_TU1802	-0.599317	9.65741	0.00968096	TU1802	NA	NA	NA
3'UTR_TU1773	-0.59818	7.6365	0.0319453	TU1773	NA	NA	NA
sll1789	-0.597914	11.8255	0.0244458	TU865	sll1789	rpoC2,	RNA polymerase beta prime subunit
slr2000-as2	-0.596995	9.33609	0.0407118	TU1484	NA	NA	NA
slr0369	-0.595342	9.97262	0.0170423	TU2453	slr0369	slr0369,	RND multidrug efflux transporter
3'UTR_TU3169	-0.595321	8.09589	0.0108534	TU3169	NA	NA	NA
TR_TU1131-2	-0.595148	8.85991	0.0121305	TU1131	NA	NA	NA
TR_TU50_TU52	-0.594121	10.3284	0.108469	TU52	NA	NA	NA
TR_TU429-1	-0.59284	7.85263	0.00857734	TU429	NA	NA	NA
TR_TU1776-1	-0.590754	8.56877	0.372752	TU1776	NA	NA	NA
1305	-0.590117	6.84386	0.0882829	NA	NA	NA	NA
3'UTR_TU2066	-0.58967	8.64348	0.00974815	TU2066	NA	NA	NA
ssl0318-as2	-0.589408	9.04764	0.0116913	TU2393	NA	NA	NA
sll1089	-0.588521	9.57925	0.0111048	TU2012	sll1089	sll1089,	periplasmic protein, function unknown
ssl5068	-0.586941	8.59149	0.00803042	NA	ssl5068	ssl5068,	unknown protein
slr1665	-0.584548	10.7355	0.0104659	TU3649	slr1665	dapF,	diaminopimelate epimerase
slr1044	-0.584365	10.4354	0.00958909	TU481	slr1044	mcpa,	methyl-accepting chemotaxis protein, required for the biogenesis of thick pilli
TR_TU1048_TU1049	-0.584352	8.9428	0.00974815	TU1048	NA	NA	NA
slr1643	-0.581093	12.3289	0.0712964	TU2144	slr1643	petH,	ferredoxin-NADP oxidoreductase
ssr3184	-0.580947	10.289	0.0368634	TU1269	ssr3184	ssr3184,	4Fe-4S type iron-sulfur protein
slr0954	-0.580477	10.3086	0.0270712	TU2098	slr0954	slr0954,	hypothetical protein
TR_TU1601_TU1602	-0.577847	9.57872	0.00993923	TU1601	NA	NA	NA
ncl1260	-0.577492	8.68868	0.0996704	TU2647	NA	NA	NA
3'UTR_TU1521	-0.576723	7.96118	0.0276424	TU1521	NA	NA	NA
3'UTR_TU888	-0.576016	8.38528	0.0533868	TU888	NA	NA	NA
slr1843	-0.57556	10.1662	0.00866679	TU974	slr1843	zwf,	glucose 6-phosphate dehydrogenase
5'UTR_TU3417	-0.575019	10.3051	0.262658	TU3417	NA	NA	NA
slr1694-as	-0.572902	8.03737	0.182982	TU2064	NA	NA	NA
5'UTR_TU5077	-0.572082	10.7645	0.0779074	TU5077	NA	NA	NA
TR_TU2490_TU2492	-0.571545	10.2378	0.0123447	TU2490	NA	NA	NA
TR_TU272_TU273	-0.570896	9.70425	0.0109563	TU273	NA	NA	NA
TR_TU830-1	-0.569722	9.03777	0.021111	TU830	NA	NA	NA
TR_TU3342_TU3343	-0.569022	13.002	0.0575558	TU3343	NA	NA	NA
slr0977	-0.567112	8.79715	0.0112484	TU349	slr0977	slr0977,	ABC transporter, permease component
slr2072	-0.567051	9.58822	0.00846895	TU918	slr2072	ilvA,	L-threonine deaminase
slr1434	-0.566852	10.4797	0.0343133	TU1089	slr1434	pntB,	pyridine nucleotide transhydrogenase beta subunit
3'UTR_TU972	-0.566579	8.40361	0.0134178	TU972	NA	NA	NA
TR_TU1069_TU1070	-0.566218	6.79348	0.0505257	TU1070	NA	NA	NA
TR_TU1263_TU1264	-0.565976	11.167	0.00817437	TU1263	NA	NA	NA
718	-0.56579	7.88313	0.15901	NA	NA	NA	NA
sll1745	-0.565268	11.9016	0.0411536	TU931	sll1745	rplJ,	50S ribosomal protein L10
slr2057	-0.564815	11.5163	0.250221	TU1454	slr2057	apqZ,	water channel protein
sll0207-as	-0.564805	9.61183	0.10793	TU2630	NA	NA	NA
slr1299	-0.564457	9.16609	0.0165138	TU295	slr1299	slr1299,	UDP-glucose dehydrogenase
3'UTR_TU517	-0.564032	7.91274	0.0101324	TU517	NA	NA	NA
5'UTR_TU1985	-0.563739	11.4905	0.0225086	TU1985	NA	NA	NA
slr1177	-0.563734	10.0771	0.0101241	TU3679	slr1177	slr1177,	hypothetical protein
3'UTR_TU2968	-0.563431	9.91265	0.0113084	TU2968	NA	NA	NA
sll1712	-0.562287	13.2936	0.287962	TU986	sll1712	sll1712,	DNA binding protein HU
5'UTR_TU2587	-0.562099	8.25114	0.121679	TU2587	NA	NA	NA
anTU_TU610	-0.561735	8.34672	0.0323775	TU610	NA	NA	NA
TR_TU833_TU835	-0.561542	10.7024	0.105257	TU835	NA	NA	NA
slr1853	-0.560455	10.5337	0.0403578	TU1227	slr1853	slr1853,	carboxymuconolactone decarboxylase
sll0615	-0.560174	8.48313	0.0147091	TU2800	sll0615	sll0615,	hypothetical protein
slr1331	-0.559362	9.17252	0.0101324	TU1711	slr1331	ymxG,	periplasmic processing protease
slr1394	-0.559126	9.85843	0.0184347	TU695	slr1394	slr1394,	hypothetical protein
slr0067	-0.558569	10.4294	0.0114132	TU2734	slr0067	slr0067,	MRP protein homolog
TR_TU1635_TU1638	-0.55816	8.94789	0.0472161	TU1638	NA	NA	NA
5'UTR_TU2217	-0.557849	8.39808	0.0529027	TU2216	NA	NA	NA
slr0438	-0.555319	8.4938	0.0290939	TU2683	slr0438	slr0438,	hypothetical protein
TR_TU1060-1	-0.555053	8.73076	0.0147488	TU1060	NA	NA	NA
sll1812	-0.554753	12.0975	0.0359413	TU837	sll1812	rpsE,	30S ribosomal protein S5
3'UTR_TU1204	-0.553557	8.76502	0.0196663	TU1204	NA	NA	NA
TR_TU716-2	-0.553538	15.2964	0.722946	TU716	NA	NA	NA
TR_TU2863-1	-0.552739	9.27821	0.462518	TU2863	NA	NA	NA
slr1055	-0.551913	10.7044	0.0351775	TU496	slr1055	chlH,	magnesium protoporphyrin IX chelatase subunit H
sll1931	-0.551752	11.929	0.0688714	TU590	sll1931	glyA,	serine hydroxymethyltransferase
slr1928	-0.551255	12.0215	0.12354	TU2300	slr1928	slr1928,	type 4 pilin-like protein
sll1726-as2	-0.550308	8.7438	0.0203616	TU960	NA	NA	NA
sll1807	-0.549507	11.9853	0.0574855	TU837	sll1807	rplX,	50S ribosomal protein L24
slr1584	-0.549314	9.73789	0.109086	TU3582	slr1584	slr1584,	two-component transcription regulator OmpR subfamily
slr0193	-0.54842	12.2383	0.0633686	TU2878	slr0193	slr0193,	RNA-binding protein
slr1134	-0.547386	9.4851	0.0218744	NA	slr1134	slr1134,	mutator MutT homolog
slr1096	-0.546219	10.2658	0.0189677	TU186	slr1096	phdD,	dihydrolipoamide dehydrogenase
3'UTR_TU107	-0.545788	9.73199	0.0106377	TU107	NA	NA	NA
ssl0546	-0.545285	9.36832	0.0109128	TU3172	ssl0546	minE,	septum site-determining protein MinE
slr0011	-0.544801	13.9991	0.292473	TU2584	slr0011	rbcX,	possible Rubisco chaperonin
slr1857	-0.544485	9.98504	0.0162507	TU1227	slr1857		isoamylase
5'UTR_TU1454	-0.543701	11.0279	0.190475	TU1454	NA	NA	NA
sll1348	-0.543141	8.29889	0.0583481	TU1125	sll1348	sll1348,	hypothetical protein
slr0765	-0.542883	8.96629	0.0111334	TU3295	slr0765	slr0765,	hypothetical protein
TR_TU2926_TU2927	-0.542783	10.3978	0.210091	TU2926	NA	NA	NA
sll0450	-0.541432	8.94157	0.0218338	NA	sll0450	norB,	cytochrome b subunit of nitric oxide reductase
slr1201	-0.541084	9.49194	0.0232886	TU888	slr1201	slr1201,	urea transport system permease protein
slr0738	-0.541002	10.0965	0.0144022	TU113	slr0738		anthranilate synthetase alpha-subunit
3'UTR_TU399	-0.539453	8.22626	0.0524379	TU399	NA	NA	NA
sll0927	-0.538949	9.85093	0.0428999	TU335	sll0927	metX,	S-adenosylmethionine synthetase
3'UTR_TU2769	-0.538254	7.50341	0.0144022	TU2769	NA	NA	NA
TR_TU2208-1	-0.537824	13.0568	0.0554525	TU2208	NA	NA	NA
slr0415	-0.537716	8.75725	0.014903	NA	slr0415	napA,	Na+/H+ antiporter
3'UTR_TU2807	-0.537714	8.99828	0.0508689	TU2807	NA	NA	NA
sll1499-as2	-0.537508	7.18752	0.531105	TU3534	NA	NA	NA
3'UTR_TU2926	-0.535758	9.46217	0.015094	TU2926	NA	NA	NA
slr1572-as	-0.535473	7.69993	0.148981	TU3561	NA	NA	NA
slr7041	-0.534611	8.77487	0.00883576	TU7034	slr7041	slr7041,	probable growth inhibitor, PemK-like protein
3'UTR_TU3102	-0.53454	11.6269	0.0546736	TU3102	NA	NA	NA
5'UTR_TU284	-0.534519	7.92696	0.0137387	TU284	NA	NA	NA
sll1911-as	-0.534183	7.25331	0.0287735	TU781	NA	NA	NA
sll1751	-0.533871	8.48926	0.0376765	TU537	sll1751	sll1751,	hypothetical protein
aTU_TU3513	-0.533394	8.29157	0.562075	TU3513	NA	NA	NA
ssl3410	-0.533172	9.85909	0.1141	TU1224	NA	NA	NA
sll1973	-0.532988	10.1861	0.0474279	TU1610	sll1973	sll1973,	hypothetical protein
3'UTR_TU3544	-0.532677	10.175	0.636061	TU3544	NA	NA	NA
slr1641-as	-0.530439	8.7578	0.0195307	TU2139	NA	NA	NA
slr1188	-0.528272	9.84393	0.0352144	TU3686	slr1188		hypothetical protein
sll1330	-0.527957	9.69366	0.0856873	TU3469	sll1330	sll1330,	two-component system response regulator OmpR subfamily
slr1867	-0.527737	9.51977	0.0124967	TU1235	slr1867	trpD,	anthranilate phosphoribosyltransferase
TR_TU837-6	-0.526898	11.1131	0.0658928	TU837	NA	NA	NA
TR_TU1807_TU1808	-0.525572	8.43261	0.0544403	TU1808	NA	NA	NA
TR_TU5092-1	-0.524294	6.75473	0.0640445	TU5092	NA	NA	NA
slr0815	-0.524095	9.29611	0.0293758	TU1749	slr0815	slr0815,	hypothetical protein
5'UTR_TU1509	-0.524017	7.09424	0.0194316	TU1509	NA	NA	NA
TR_TU3570-1	-0.523854	8.20277	0.0831	TU3570	NA	NA	NA
5'UTR_TU312	-0.522997	12.6075	0.609744	TU312	NA	NA	NA
TR_TU1542_TU1543	-0.52295	8.11279	0.160372	TU1542	NA	NA	NA
slr6057-as	-0.522073	8.35142	0.371371	TU6051	NA	NA	NA
slr1763	-0.521821	8.65672	0.0160769	TU517	slr1763	slr1763,	probable methyltransferase
5'UTR_TU2776	-0.521764	9.75828	0.0269135	TU2776	NA	NA	NA
5'UTR_TU3579	-0.520939	10.7069	0.35811	TU3579	NA	NA	NA
sll0375	-0.520865	11.7506	0.300138	TU2858	NA	NA	NA
slr1590	-0.520829	10.637	0.0286147	TU430	slr1590	slr1590,	hypothetical protein
slr0018	-0.520625	8.11162	0.011289	NA	slr0018	fumC,	fumarase
sll0469	-0.520619	11.2759	0.0822172	TU3102	sll0469	prsA,	ribose-phosphate pyrophosphokinase
sll0691	-0.519966	9.30015	0.0135892	TU2777	sll0691	sll0691,	hypothetical protein
ssl1552	-0.519907	9.05034	0.0134899	TU2996	ssl1552	ssl1552,	unknown protein
TR_TU1291-1	-0.519825	8.57993	0.0335677	TU1291	NA	NA	NA
TR_TU399_TU401	-0.519293	9.32064	0.0153989	TU399	NA	NA	NA
sll1304	-0.518605	9.52309	0.0189677	TU1224	sll1304	sll1304,	unknown protein
TR_TU1790-1	-0.518515	7.95208	0.0368192	TU1790	NA	NA	NA
sll0041	-0.518397	10.3105	0.0141954	TU3311	sll0041	sll0041,	phytochrome-like photoreceptor protein for positive phototaxis; homologous to methyl-accepting chemotaxis protein
3'UTR_TU2003	-0.517323	8.86499	0.0636812	TU2003	NA	NA	NA
slr1042	-0.515377	11.2899	0.082332	TU481	slr1042	slr1042,	two-component response regulator CheY subfamily
sll1342	-0.514745	12.6209	0.104545	TU3443	sll1342	gap2,	NAD(P)-dependent glyceraldehyde-3-phosphate dehydrogenase
TR_TU1860_TU1862	-0.514436	9.98678	0.15444	TU1862	NA	NA	NA
slr0226	-0.514178	10.6858	0.0687796	TU2648	slr0226	slr0226,	unknown protein
sll0042	-0.514089	10.4075	0.0116473	TU3311	sll0042	tar,	methyl-accepting chemotaxis protein for positive phototaxis
sll1746	-0.513638	11.8351	0.108704	TU931	sll1746	rplL,	50S ribosomal protein L12
sll0726	-0.513046	9.85026	0.0158743	TU3610	sll0726	pgm,	phosphoglucomutase
TR_TU835_TU836	-0.512988	8.41015	0.0173148	TU836	NA	NA	NA
sll1112	-0.512337	11.0487	0.23127	TU908	sll1112	aroQ,	3-dehydroquinate dehydratase
3'UTR_TU195	-0.512008	10.4254	0.0500404	TU195	NA	NA	NA
sll0290	-0.511917	9.41997	0.0291162	TU3169	sll0290	ppk,	polyphosphate kinase
slr2010	-0.51132	9.90272	0.0211436	TU757	slr2010	slr2010,	hypothetical protein
3'UTR_TU5090	-0.510247	10.6095	0.326459	TU5090	NA	NA	NA
slr1839	-0.509878	11.3231	0.0526163	TU968	slr1839		carbon dioxide concentrating mechanism protein CcmK homolog 4, putative carboxysome assembly protein
slr0014	-0.509832	8.72099	0.0217939	NA	slr0014	mgtC,	Mg2+ transport ATPase
sll1688	-0.509673	11.8584	0.122292	TU1340	sll1688		threonine synthase
ncr1080	-0.509366	13.5019	0.091776	TU2352	NA	NA	NA
ncl1020	-0.508938	13.9542	0.0574691	TU2142	NA	NA	NA
TR_TU3282_TU3283	-0.508713	7.99002	0.223144	TU3283	NA	NA	NA
3'UTR_TU3690	-0.508182	9.69341	0.0636086	TU3690	NA	NA	NA
slr2082	-0.508066	9.11348	0.0430157	TU1573	slr2082		cytochrome c oxidase subunit I
3'UTR_TU1030	-0.507808	10.0071	0.0142185	TU1030	NA	NA	NA
slr0147	-0.507528	11.2707	0.0617855	TU2264	slr0147	slr0147,	hypothetical protein
TR_TU2828-1	-0.506244	7.70008	0.0423287	TU2828	NA	NA	NA
sll1577	-0.505406	16.9626	0.233363	TU716	sll1577	cpcB,	phycocyanin beta subunit
ssl1498	-0.505239	11.8361	0.0570902	TU1775	ssl1498	ssl1498,	hypothetical protein
ssr1698	-0.505075	8.34299	0.0338184	NA	ssr1698	ssr1698,	hypothetical protein
5'UTR_TU2855	-0.505	12.2699	0.155245	TU2855	NA	NA	NA
sll1275	-0.50494	9.57971	0.01087	TU1131	sll1275		pyruvate kinase 2
3'UTR_TU335	-0.504516	11.2299	0.0156949	TU335	NA	NA	NA
slr1645	-0.504397	11.6172	0.101858	TU2148	slr1645		photosystem II 11 kD protein
TR_TU186-2	-0.504327	10.6218	0.0209715	TU186	NA	NA	NA
TR_TU1227-6	-0.504264	8.00376	0.367075	TU1227	NA	NA	NA
sll1926	-0.504237	10.3329	0.22379	TU752	sll1926	sll1926,	hypothetical protein
sll1077	-0.503293	8.73221	0.012731	TU795	sll1077	speB,	agmatinase
sll1466-as3	-0.503069	10.4416	0.697396	TU1005	NA	NA	NA
TR_TU2721-1	-0.502683	9.2761	0.0546736	TU2721	NA	NA	NA
3'UTR_TU1640	-0.501324	9.77244	0.257355	TU1640	NA	NA	NA
sll1155	-0.50091	11.5934	0.106618	TU1426	sll1155	sll1155,	hypothetical protein
TR_TU2910_TU2911	-0.500479	11.9602	0.0267656	TU2910	NA	NA	NA
slr1579	-0.50045	9.19513	0.0241605	TU3568	slr1579	slr1579,	hypothetical protein
sll1559	-0.499915	11.9795	0.0809524	TU2040	sll1559	sll1559,	soluble hydrogenase 42 kD subunit
slr1560	-0.499427	9.83238	0.0113021	TU3549	slr1560	hisZ,	histidyl tRNA synthetase
TR_TU968-2	-0.498463	11.7492	0.0281184	TU968	NA	NA	NA
TR_TU3663-1	-0.498227	9.49005	0.016254	TU3663	NA	NA	NA
3'UTR_TU577	-0.497697	9.50218	0.0142328	TU577	NA	NA	NA
slr1306	-0.49717	10.9976	0.0195799	TU309	slr1306	slr1306,	hypothetical protein
3'UTR_TU3348	-0.496807	7.87373	0.040524	TU3348	NA	NA	NA
slr0607	-0.496507	10.4455	0.0342844	TU3715	slr0607	slr0607,	hypothetical protein
sll1393	-0.494109	9.88625	0.0458935	TU52	sll1393		glycogen (starch) synthase
slr0827	-0.493975	9.56624	0.0104598	TU2986	slr0827	alr,	alanine racemase
sll0595	-0.493612	9.21527	0.0523406	TU3107	sll0595	sll0595,	unknown protein
ssr3300	-0.493044	7.56342	0.0200658	NA	ssr3300	ssr3300,	unknown protein
sll0565	-0.492789	9.45889	0.0351775	TU3702	sll0565	sll0565,	hypothetical protein
ssl3436	-0.492077	11.4606	0.0273376	TU837	ssl3436	rpmC,	50S ribosomal protein L29
sll1824	-0.49136	10.9922	0.22379	TU830	sll1824	sll1824,	50S ribosomal protein L25
slr0841-as	-0.491212	7.7625	0.101329	TU3007	NA	NA	NA
TR_TU3715_TU3716	-0.491191	8.92703	0.0638064	TU3715	NA	NA	NA
sll0360	-0.490155	8.66266	0.0116525	NA	sll0360	sll0360,	hypothetical protein
TR_TU837-4	-0.490023	9.63703	0.0402248	TU837	NA	NA	NA
slr0983	-0.489458	8.85258	0.0309446	TU353	slr0983	rfbF,	glucose-1-phosphate cytidylyltransferase
TR_TU484-1	-0.489187	8.01555	0.0307754	TU484	NA	NA	NA
ssr3572	-0.489055	8.46802	0.14955	TU1665	NA	NA	NA
TR_TU2929-2	-0.488798	8.22926	0.189245	TU2929	NA	NA	NA
3'UTR_TU1066	-0.488543	10.2081	0.0861319	TU1066	NA	NA	NA
ssr3570	-0.488361	10.4546	0.447187	TU1665	ssr3570	ssr3570,	unknown protein
3'UTR_TU3568	-0.487824	8.48716	0.0326242	TU3568	NA	NA	NA
slr0376	-0.487452	15.4678	0.383964	TU2463	slr0376	slr0376,	hypothetical protein
ssl2559	-0.486919	7.92825	0.0190358	TU679	ssl2559	ssl2559,	ferredoxin
sll0521	-0.486868	11.2519	0.154981	TU3434	sll0521	ndhG,	NADH dehydrogenase subunit 6
5'UTR_TU127	-0.48673	9.09679	0.112595	TU127	NA	NA	NA
sll1949	-0.486582	11.3936	0.0337424	TU1469	sll1949	sll1949,	unknown protein
ssr1480	-0.486477	13.1762	0.109949	TU1170	ssr1480	ssr1480,	putative RNA-binding protein
5'UTR_TU343	-0.485932	7.51214	0.200796	TU343	NA	NA	NA
TR_TU679-1	-0.484782	8.29055	0.0203956	TU679	NA	NA	NA
slr0670	-0.484585	9.87404	0.055222	TU386	slr0670	slr0670,	hypothetical protein
TR_TU795-2	-0.483348	7.55803	0.0691968	TU795	NA	NA	NA
TR_TU1732-1	-0.483215	7.47368	0.109345	TU1732	NA	NA	NA
sll1486	-0.483084	9.47569	0.0165692	TU3570	sll1486	sll1486,	hypothetical protein
slr1052	-0.482961	8.90068	0.0200238	TU490	slr1052	slr1052,	hypothetical protein
3'UTR_TU1267	-0.482596	8.86641	0.0251654	TU1267	NA	NA	NA
sll5123	-0.482582	8.81694	0.0490283	TU5125	sll5123	sll5123,	SOS mutagenesis and repair, UmuD protein homolog
5'UTR_TU266	-0.482374	8.51428	0.0259048	TU266	NA	NA	NA
TR_TU865-3	-0.482345	12.2748	0.338706	TU865	NA	NA	NA
ssl2009	-0.482307	9.80888	0.0247852	TU198	ssl2009	ssl2009,	hypothetical protein
3'UTR_TU3501	-0.482245	8.34662	0.0731684	TU3501	NA	NA	NA
slr1708	-0.482023	11.0217	0.0393412	TU741	slr1708	slr1708,	probable peptidase
3'UTR_TU618	-0.481473	7.96673	0.0207939	TU618	NA	NA	NA
5'UTR_TU1023	-0.481081	11.4547	0.234402	TU1023	NA	NA	NA
sll1771	-0.480418	10.843	0.0233645	TU1249	sll1771	sll1771,	protein serin-threonin phosphatase
1344	-0.478695	7.72724	0.511958	NA	NA	NA	NA
sll1910	-0.478608	9.18922	0.0113498	TU784	sll1910	zam,	protein conferring resistance to acetazolamide Zam
3'UTR_TU602	-0.478541	11.2587	0.149124	TU602	NA	NA	NA
sll0109	-0.47823	9.5329	0.0441565	TU3134	sll0109	aroH,	chorismate mutase
3'UTR_TU2789	-0.478211	8.97234	0.0529655	TU2789	NA	NA	NA
slr0550	-0.477984	9.97952	0.018516	TU3417	slr0550	dapA,	dihydrodipicolinate synthase
sll1102	-0.477955	8.77643	0.0258754	TU1985	sll1102	sll1102,	integral membrane protein (small) of a TRAP-type permease that mediates sodium-dependent glutamate transport GtrA
ssl7038	-0.477712	10.4719	0.103081	TU7033	ssl7038	ssl7038,	hypothetical protein
3'UTR_TU3185	-0.476859	7.7687	0.148641	TU3185	NA	NA	NA
sll5030	-0.476489	8.56697	0.011131	NA	sll5030	sll5030,	hypothetical protein
slr1666	-0.476368	9.58252	0.0113816	TU3651	slr1666	degT,	pleiotropic regulatory protein homolog
sll0624	-0.475889	8.08903	0.104218	TU3523	sll0624	sll0624,	unknown protein
slr0241	-0.475653	10.206	0.10996	TU126	slr0241	slr0241,	hypothetical protein
3'UTR_TU3570	-0.47538	8.50904	0.0158743	TU3570	NA	NA	NA
slr1511-as	-0.47505	8.89184	0.027199	TU1639	NA	NA	NA
5'UTR_TU2688	-0.474133	9.3217	0.329267	TU2688	NA	NA	NA
TR_TU3311-4	-0.473733	10.4707	0.169001	TU3311	NA	NA	NA
TR_TU2068_TU2070	-0.47353	9.18966	0.144524	TU2068	NA	NA	NA
slr2097	-0.472744	9.79501	0.0322163	TU1601	slr2097	glbN,	cyanoglobin
3'UTR_TU730	-0.471733	9.14899	0.0274837	TU730	NA	NA	NA
sll1186	-0.471318	10.2066	0.0440608	TU311	sll1186	sll1186,	hypothetical protein
slr1459	-0.470679	13.2716	0.166551	TU3482	slr1459	apcF,	phycobilisome core component
3'UTR_TU2828	-0.470453	8.52872	0.0336161	TU2828	NA	NA	NA
TR_TU537-1	-0.469285	8.13931	0.0147091	TU537	NA	NA	NA
slr1935	-0.469255	8.42736	0.0149482	NA	slr1935	slr1935,	hypothetical protein
slr1898	-0.468715	9.20715	0.0440608	TU857	slr1898	argB,	N-acetylglutamate kinase
5'UTR_TU1269	-0.468394	9.27797	0.117129	TU1269	NA	NA	NA
TR_TU2962-1	-0.468269	9.16554	0.437856	TU2962	NA	NA	NA
ssl0020	-0.468165	15.5081	0.257384	TU2593	ssl0020		ferredoxin I, essential for growth
sll1032-as	-0.468147	9.42392	0.175455	TU206	NA	NA	NA
slr0654	-0.467401	10.7252	0.0174361	TU3510	slr0654	slr0654,	unknown protein
ncr0570	-0.466947	16.2595	0.0241794	TU1471	NA	NA	NA
sll1180	-0.466637	10.3816	0.0351775	TU1929	sll1180		toxin secretion ABC transporter ATP-binding protein
3'UTR_TU6024	-0.466445	11.5393	0.240782	TU6024	NA	NA	NA
sll0454	-0.466361	9.44826	0.0323775	TU2776	sll0454	pheS,	phenylalanyl-tRNA synthetase alpha chain
sll7034	-0.465777	9.13428	0.017425	TU7026	sll7034	sll7034,	hypothetical protein
TR_TU2336-1	-0.465584	9.15617	0.0197232	TU2336	NA	NA	NA
sll1813	-0.465192	10.9182	0.085617	TU837	sll1813	rplO,	50S ribosomal protein L15
nTU_TU1887	-0.465162	9.02475	0.167467	TU1887	NA	NA	NA
5'UTR_TU2584	-0.464929	13.5532	0.424582	TU2584	NA	NA	NA
TR_TU2391-1	-0.464817	8.42333	0.104311	TU2391	NA	NA	NA
3'UTR_TU3467	-0.464518	10.376	0.0295634	TU3467	NA	NA	NA
slr1681	-0.463784	9.4135	0.0194163	TU2036	slr1681	slr1681,	unknown protein
TR_TU837-5	-0.463616	10.8971	0.168046	TU837	NA	NA	NA
3'UTR_TU1364	-0.463404	12.9693	0.262763	TU1364	NA	NA	NA
slr7023-as	-0.463337	8.73936	0.488702	TU7011	NA	NA	NA
slr0856-as	-0.463212	7.36773	0.0737232	TU1384	NA	NA	NA
5'UTR_TU195	-0.462811	11.4578	0.0587916	TU195	NA	NA	NA
slr0528	-0.46273	9.21956	0.0293024	TU3348	slr0528	murE,	UDP-N-acetylmuramoylalanyl-D-glutamate--2, 6-diaminopimelate ligase
3'UTR_TU2571	-0.462471	9.62618	0.0145591	TU2571	NA	NA	NA
sll0262	-0.462268	8.69903	0.0567419	TU2196	sll0262	desD(des6),	acyl-lipid desaturase (delta 6)
sll0144	-0.461961	10.3069	0.0148752	TU2277	sll0144	pyrH,	uridine monophosphate kinase
slr1470	-0.461309	12.5407	0.274003	TU1898	slr1470	slr1470,	hypothetical protein
TR_TU1043_TU1047	-0.461225	9.01348	0.0730363	TU1047	NA	NA	NA
sll2006-as	-0.460687	9.81811	0.183084	TU1299	NA	NA	NA
TR_TU80-1	-0.460439	8.69569	0.0617433	TU80	NA	NA	NA
TR_TU800-1	-0.459733	7.77647	0.096725	TU800	NA	NA	NA
slr1509	-0.459626	8.14498	0.0181951	TU1634	slr1509	ntpJ,	membrane subunit of a Ktr-like ion transport system
TR_TU1224-1	-0.459298	9.44036	0.0476732	TU1224	NA	NA	NA
TR_TU246-2	-0.459162	10.4571	0.0276424	TU246	NA	NA	NA
sll2003	-0.458818	8.50429	0.0221155	TU1303	sll2003	sll2003,	hypothetical protein
slr1429-as	-0.458246	8.49007	0.380301	TU3465	NA	NA	NA
3'UTR_TU1235	-0.458239	7.89433	0.0377143	TU1235	NA	NA	NA
3'UTR_TU1857	-0.458216	8.44645	0.0668715	TU1857	NA	NA	NA
5'UTR_TU716	-0.458203	17.1796	0.762087	TU716	NA	NA	NA
sll1293	-0.458073	11.298	0.0658928	TU680	sll1293	sll1293,	unknown protein
slr1176	-0.457503	10.5929	0.0682403	TU3679	slr1176	glgC,	glucose-1-phosphate adenylyltransferase
slr0752	-0.457244	10.8412	0.0348547	TU3597	slr0752	eno,	enolase
TR_TU786-2	-0.45706	8.8638	0.154032	TU786	NA	NA	NA
TR_TU1428-3	-0.456439	8.00411	0.149124	TU1428	NA	NA	NA
5'UTR_TU1341	-0.45624	8.52286	0.0283686	TU1341	NA	NA	NA
sll1472	-0.45597	8.42389	0.185934	TU3579	sll1472	sll1472,	unknown protein
3'UTR_TU680	-0.455886	7.9849	0.0497718	TU680	NA	NA	NA
TR_TU1129-1	-0.455403	7.80043	0.338394	TU1129	NA	NA	NA
slr1139	-0.455255	10.3161	0.0339009	TU793	slr1139		thioredoxin
sll0542	-0.454785	10.1109	0.0188881	TU2968	sll0542	acs,	acetyl-coenzyme A synthetase
3'UTR_TU1262	-0.454294	7.13812	0.467841	TU1262	NA	NA	NA
TR_TU2712_TU2713	-0.454101	9.36403	0.218199	TU2713	NA	NA	NA
slr0656-as2	-0.453748	7.31862	0.577953	TU3513	NA	NA	NA
sll1499	-0.453605	10.2398	0.0510369	TU3533	sll1499		ferredoxin-dependent glutamate synthase
slr0926	-0.453077	9.22896	0.0225297	TU3400	slr0926		4-hydroxybenzoate-octaprenyl transferase
TR_TU3311-3	-0.453059	8.59773	0.129602	TU3311	NA	NA	NA
ssl2100	-0.452747	9.43477	0.0186067	TU805	NA	NA	NA
sll0145	-0.452577	11.0729	0.0217443	TU2277	sll0145	frr,	ribosome releasing factor
slr2009	-0.452436	9.55239	0.0588626	TU757	slr2009		NADH dehydrogenase subunit 4
slr0013	-0.452258	10.1224	0.0362632	TU2587	slr0013	slr0013,	hypothetical protein
sll1732	-0.451976	9.8539	0.146826	TU951	sll1732		NADH dehydrogenase subunit 5 (involved in low CO2-inducible, high affinity CO2 uptake)
slr0879	-0.451874	10.5767	0.0367277	TU1174	slr0879	gcvH,	glycine decarboxylase complex H-protein
TR_TU2993-1	-0.451616	9.38834	0.235777	TU2993	NA	NA	NA
3'UTR_TU879	-0.451035	8.60076	0.0199939	TU879	NA	NA	NA
sll1033	-0.450294	9.71186	0.0173824	TU201	sll1033	sll1033,	probable protein phosphatase
ssr2857	-0.450278	9.66103	0.0281184	TU737	ssr2857	ssr2857,	mercuric transport protein periplasmic component precursor
sll1808	-0.450141	11.0846	0.117774	TU837	sll1808	rplE,	50S ribosomal protein L5
5'UTR_TU1078	-0.449798	10.8332	0.314191	TU1078	NA	NA	NA
ssr1951	-0.449528	10.3004	0.0737508	TU2014	ssr1951	ssr1951,	hypothetical protein
3'UTR_TU2352	-0.449142	12.955	0.681911	TU2352	NA	NA	NA
slr2092	-0.448651	7.40912	0.0423332	NA	slr2092	slr2092,	hypothetical protein
sll0455	-0.448617	9.91995	0.0235969	TU2772	sll0455	thrA,	homoserine dehydrogenase
TR_TU3434-3	-0.448544	9.19136	0.232103	TU3434	NA	NA	NA
ssr6032-as	-0.448319	9.29252	0.0217548	TU6032	NA	NA	NA
slr1228	-0.448183	10.2048	0.0217443	TU1060	slr1228	prfC,	peptide-chain-release factor 3
TR_TU1714-7	-0.448132	7.17951	0.532378	TU1714	NA	NA	NA
sll0867-as	-0.448119	8.27778	0.0450212	TU1194	NA	NA	NA
sml0006	-0.447926	11.6012	0.450574	TU833	sml0006	rpl36,	50S ribosomal protein L36
sll1851-as	-0.446977	9.74374	0.70403	TU2321	NA	NA	NA
sll1806	-0.446446	11.9993	0.178078	TU837	sll1806	rplN,	50S ribosomal protein L14
sll1166-as	-0.446146	9.70763	0.74135	TU1961	NA	NA	NA
slr0331	-0.445568	11.0125	0.110664	TU2377	slr0331		NADH dehydrogenase subunit 4 (involved in photosystem-1 cyclic electron flow)
3'UTR_TU2688	-0.445042	8.41986	0.163573	TU2688	NA	NA	NA
sll1546	-0.443785	9.4219	0.0193338	TU3643	sll1546	ppx,	exopolyphosphatase
sll0480	-0.443661	9.87698	0.0354631	TU3077	sll0480	sll0480,	probable aminotransferase
slr0758	-0.443394	8.56225	0.0153386	TU3611	slr0758	slr0758,	circadian clock protein KaiC homolog
sll1908	-0.44336	11.0688	0.029569	TU1473	sll1908	serA,	D-3-phosphoglycerate dehydrogenase
sll0024-as	-0.44301	6.85497	0.0278592	TU2566	NA	NA	NA
3'UTR_TU2098	-0.442864	7.5544	0.127764	TU2098	NA	NA	NA
5'UTR_TU2989	-0.442697	9.88497	0.371585	TU2989	NA	NA	NA
sll1074	-0.442463	9.65683	0.0248421	TU805	sll1074	leuS,	leucyl-tRNA synthetase
sll1398-as	-0.442063	8.82073	0.0875444	TU48	NA	NA	NA
TR_TU3434-2	-0.441965	10.834	0.425873	TU3434	NA	NA	NA
slr1929	-0.441869	11.2975	0.180562	TU2300	slr1929	slr1929,	type 4 pilin-like protein
ssr2710	-0.441817	8.18741	0.0302978	TU469	NA	NA	NA
slr0557	-0.441351	9.90044	0.0184157	TU3431	slr0557	valS,	valyl-tRNA synthetase
ssr2806	-0.440554	9.32212	0.131306	TU2032	ssr2806	ssr2806,	hypothetical protein
sll1132	-0.439934	7.99354	0.0189677	NA	sll1132	sll1132,	unknown protein
slr0116	-0.439722	8.71058	0.0333944	TU3162	slr0116	slr0116,	phycocyanobilin:ferredoxin oxidoreductase
TR_TU716-4	-0.439362	16.6	0.669065	TU716	NA	NA	NA
slr1652	-0.43926	9.69703	0.0216489	NA	slr1652	slr1652,	hypothetical protein
TR_TU2772-1	-0.438768	8.77113	0.276137	TU2772	NA	NA	NA
3'UTR_TU3457	-0.438591	10.1397	0.0493709	TU3457	NA	NA	NA
sll1214	-0.437826	12.5018	0.22032	TU8	sll1214	sll1214,	hypothetical protein YCF59
sll1307	-0.437812	10.9653	0.0849446	TU1224	sll1307	sll1307,	periplasmic protein, function unknown
3'UTR_TU2377	-0.43769	8.76491	0.285323	TU2377	NA	NA	NA
3'UTR_TU199	-0.437572	9.73312	0.0270219	TU199	NA	NA	NA
sll1553	-0.437033	10.1805	0.0188046	TU2065	sll1553	pheT,	phenylalanyl-tRNA synthetase
slr1365	-0.437032	10.2597	0.0323775	TU1139	slr1365	bioY,	hypothetical protein
3'UTR_TU1804	-0.43696	8.55239	0.18037	TU1804	NA	NA	NA
slr1678	-0.43665	12.5659	0.108396	TU2027	slr1678	rplU,	50S ribosomal protein L21
slr1507	-0.43645	9.80298	0.0534412	TU1633	slr1507	slr1507,	hypothetical protein
sll0520	-0.436277	11.4578	0.177428	TU3434	sll0520	ndhI,	NADH dehydrogenase subunit NdhI
slr0300-as2	-0.435473	9.83234	0.514137	TU3177	NA	NA	NA
TR_TU1260-1	-0.435452	7.74605	0.104406	TU1260	NA	NA	NA
5'UTR_TU3289	-0.434873	10.1601	0.22032	TU3289	NA	NA	NA
3'UTR_TU1438	-0.434713	8.87562	0.0255703	TU1438	NA	NA	NA
slr2088	-0.434366	11.8864	0.0731443	TU1585	slr2088	ilvG,	acetohydroxy acid synthase
sll1531	-0.433126	8.38278	0.0189677	TU2134	sll1531	sll1531,	unknown protein
3'UTR_TU949	-0.43273	9.94963	0.0434033	TU949	NA	NA	NA
TR_TU2674-1	-0.432695	10.3195	0.110281	TU2674	NA	NA	NA
3'UTR_TU3340	-0.432632	9.78142	0.185912	TU3340	NA	NA	NA
TR_TU1818-1	-0.432522	8.60281	0.102562	TU1818	NA	NA	NA
sll1099	-0.431917	14.0319	0.197837	TU1986	sll1099	tuf,	elongation factor Tu
TR_TU1223-1	-0.43111	8.12193	0.0433624	TU1223	NA	NA	NA
gaTU_TU1663	-0.430809	11.2786	0.62618	TU1663	NA	NA	NA
slr0162	-0.42996	10.946	0.140167	TU2283	slr0162	gspF,	a part of pilC, pilin biogenesis protein, required for twitching motility
3'UTR_TU2753	-0.429521	12.0634	0.16072	TU2753	NA	NA	NA
3'UTR_TU3247	-0.429345	9.45324	0.110318	TU3247	NA	NA	NA
slr0032	-0.429102	10.6717	0.128259	TU3317	slr0032	ilvE,	probable branched-chain amino acid aminotransferase
TR_TU2996_TU2998	-0.428835	7.56892	0.0390033	TU2996	NA	NA	NA
sll1502	-0.428613	10.2672	0.0377143	TU467	sll1502		NADH-dependent glutamate synthase large subunit
TR_TU545_TU548	-0.428146	12.6354	0.604934	TU548	NA	NA	NA
slr2043	-0.427764	8.36708	0.0222341	NA	slr2043	zntC,	zinc transport system substrate-binding protein
5'UTR_TU388	-0.426933	11.4294	0.564884	TU388	NA	NA	NA
3'UTR_TU209	-0.426563	8.79232	0.0218338	TU209	NA	NA	NA
slr1218	-0.426506	8.97495	0.0682403	TU1037	slr1218	slr1218,	hypothetical protein YCF39
slr2007	-0.426394	9.43523	0.0798272	TU756	slr2007		NADH dehydrogenase subunit 4
TR_TU2582_TU2584	-0.426008	13.7071	0.308031	TU2584	NA	NA	NA
ssl3445	-0.424192	12.621	0.0636493	TU833	ssl3445	rpmE,	50S ribosomal protein L31
TR_TU3675-1	-0.422978	9.55258	0.190232	TU3675	NA	NA	NA
3'UTR_TU2855	-0.422774	9.81851	0.411094	TU2855	NA	NA	NA
sll1528	-0.421994	8.43283	0.018516	TU2134	sll1528	sll1528,	unknown protein
slr0249	-0.421865	9.94252	0.11795	TU139	slr0249	slr0249,	hypothetical protein
sll1830	-0.421577	9.42793	0.026005	TU621	sll1830	sll1830,	unknown protein
3'UTR_TU3694	-0.421234	8.71316	0.0766915	TU3694	NA	NA	NA
TR_TU205_TU209	-0.421104	8.64344	0.0291536	TU205	NA	NA	NA
sll0018	-0.420797	14.1841	0.281419	TU2572	sll0018	cbbA,	fructose-bisphosphate aldolase, class II
3'UTR_TU5057	-0.420765	8.94873	0.0825699	TU5057	NA	NA	NA
slr0984	-0.420093	8.68956	0.0185934	TU353	slr0984	rfbG,	CDP-glucose 4,6-dehydratase
slr0172	-0.419875	10.7958	0.147998	TU2395	slr0172		hypothetical protein
slr1795	-0.419758	10.1231	0.0536488	TU246	slr1795		peptide methionine sulfoxide reductase
sml0004	-0.419606	12.1131	0.473103	TU149	sml0004	ycf6,	cytochrome b6-f complex subunit VIII
anTU_TU462	-0.419443	7.31212	0.0618516	TU462	NA	NA	NA
3'UTR_TU767	-0.41938	7.58072	0.155998	TU767	NA	NA	NA
3'UTR_TU1805	-0.419306	8.83988	0.0487435	TU1805	NA	NA	NA
slr0110	-0.418952	9.74315	0.0683378	TU3155	slr0110	slr0110,	hypothetical protein
slr0739	-0.418578	10.0814	0.0364852	TU114	slr0739	crtE,	geranylgeranyl pyrophosphate synthase
sll0900	-0.418173	9.36109	0.0255703	TU3405	sll0900	hisG,	ATP phosphoribosyltransferase
sll1071	-0.418	9.30528	0.0384332	TU817	sll1071	sll1071,	hypothetical protein
5'UTR_TU2191	-0.417714	7.8475	0.168079	TU2191	NA	NA	NA
sll1025-as	-0.417494	9.74305	0.149102	TU372	NA	NA	NA
slr2031-as	-0.417025	7.7486	0.162081	NA	NA	NA	NA
3'UTR_TU2271	-0.416864	8.96463	0.0924979	TU2271	NA	NA	NA
slr1137	-0.416569	9.76467	0.154762	TU791	slr1137		cytochrome c oxidase subunit I
TR_TU2514-2	-0.416289	10.1743	0.0218508	TU2514	NA	NA	NA
sll0080	-0.415906	10.263	0.0443822	TU3047	sll0080	argC,	N-acetyl-gamma-glutamyl-phosphate reductase
sll0920	-0.415672	10.1153	0.0266405	TU2068	sll0920	ppc,	phosphoenolpyruvate carboxylase
TR_TU5031-1	-0.415639	7.45221	0.182141	TU5031	NA	NA	NA
slr0780-as	-0.415595	7.03879	0.593511	NA	NA	NA	NA
sll7028-as	-0.415557	7.25319	0.126989	TU7017	NA	NA	NA
3'UTR_TU3074	-0.415473	9.96507	0.027723	TU3074	NA	NA	NA
TR_TU270_TU272	-0.415297	10.7036	0.0570902	TU272	NA	NA	NA
slr0915	-0.415245	17.0117	0.0579426	TU2935	slr0915	slr0915,	putative endonuclease [encoded in trnfM-intron: 2791054 - 2791708]
slr0941	-0.415136	9.69809	0.0217104	TU2078	slr0941	slr0941,	hypothetical protein
nTU_TU280	-0.415076	7.6821	0.281834	TU280	NA	NA	NA
sll1390	-0.41474	11.0258	0.243679	TU1886	sll1390	sll1390,	hypothetical protein
slr0530	-0.414645	7.71718	0.0490495	NA	slr0530	slr0530,	glucosylglycerol transport system permease protein
slr1794	-0.414449	10.3338	0.0265957	TU246	slr1794	slr1794,	probable anion transporting ATPase
ssl3719	-0.413996	8.36713	0.0452853	TU922	NA	NA	NA
slr2018	-0.413649	9.75873	0.089557	TU763	slr2018	slr2018,	unknown protein
3'UTR_TU3371	-0.413409	7.95798	0.0456509	TU3371	NA	NA	NA
sll0990	-0.413063	10.2234	0.0218338	TU641	sll0990	sll0990,	glutathione-dependent formaldehyde dehydrogenase
sll1654	-0.413052	12.8463	0.055391	TU270	sll1654	sll1654,	hypothetical protein
3'UTR_TU1161	-0.412641	7.80185	0.0503962	TU1161	NA	NA	NA
sll1882	-0.412266	10.6158	0.0589453	TU1862	sll1882	sll1882,	unknown protein
slr0945-as	-0.412106	9.35906	0.173297	TU2082	NA	NA	NA
slr2136	-0.411142	10.551	0.0508228	TU1297	slr2136	ispG,	GcpE protein homolog
5'UTR_TU451	-0.410537	8.80938	0.300588	TU451	NA	NA	NA
sll0923	-0.410161	10.1316	0.0404412	TU344	sll0923	epsB,	unknown protein
slr0161	-0.409661	11.564	0.0818674	TU2283	slr0161		twitching motility protein PilT
ssl3712	-0.409456	8.22756	0.0751323	NA	ssl3712	ssl3712,	hypothetical protein
TR_TU172-1	-0.409416	7.78865	0.162721	TU172	NA	NA	NA
3'UTR_TU1479	-0.409266	9.64954	0.107176	TU1479	NA	NA	NA
sll0556	-0.40909	9.03753	0.0381095	TU2948	sll0556	sll0556,	Na+/H+ antiporter
ssl0563	-0.40906	15.9706	0.386991	TU2375	ssl0563	psaC,	photosystem I subunit VII
slr1508	-0.40898	9.88455	0.0185542	TU1634	slr1508	slr1508,	probable glycosyltransferase
3'UTR_TU2279	-0.408859	8.78095	0.0599941	TU2279	NA	NA	NA
TR_TU656-2	-0.408361	7.88063	0.0748677	TU656	NA	NA	NA
ssr3000	-0.407697	8.01135	0.0338491	TU246	ssr3000	ssr3000,	hypothetical protein
sll0086-as2	-0.407595	8.672	0.120694	TU3032	NA	NA	NA
3'UTR_TU1650	-0.407388	8.52064	0.0448733	TU1650	NA	NA	NA
5'UTR_TU2878	-0.407122	12.1023	0.234067	TU2878	NA	NA	NA
slr0506	-0.406742	10.8828	0.113372	TU3074	slr0506	pcr,	light-dependent NADPH-protochlorophyllide oxidoreductase
slr0469	-0.406438	11.7254	0.186069	TU2743	slr0469	rpsD,	30S ribosomal protein S4
ssr1789	-0.405857	9.58111	0.110762	TU380	ssr1789		CAB/ELIP/HLIP-related protein HliD
sll1270	-0.405637	9.48146	0.0473068	TU1141	sll1270	glnH/glnP,	periplasmic substrate-binding and integral membrane protein of the ABC-type Bgt permease for basic amino acids and glutamine BgtB
slr1876-as	-0.405591	9.95219	0.096725	TU1257	NA	NA	NA
slr0049	-0.405382	10.6751	0.0643344	TU2696	slr0049	slr0049,	hypothetical protein
sll0657	-0.404845	9.73018	0.0419183	TU3292	sll0657	mraY,	phospho-N-acetylmuramoyl-pentapeptide-transferase
3'UTR_TU2235	-0.404349	8.97687	0.0734044	TU2235	NA	NA	NA
sll1941	-0.404202	8.38129	0.0323775	NA	sll1941		DNA gyrase A subunit
ssr2784-as	-0.404035	8.62952	0.324026	TU3655	NA	NA	NA
slr0729	-0.403462	11.0224	0.104987	TU107	slr0729	slr0729,	hypothetical protein
5'UTR_TU1805	-0.403069	8.04516	0.0906004	TU1805	NA	NA	NA
3'UTR_TU1002	-0.40212	8.35064	0.245778	TU1002	NA	NA	NA
aTU_TU1484	-0.401821	9.15542	0.1272	TU1484	NA	NA	NA
slr1410	-0.401395	8.18839	0.0270219	TU1223	slr1410	slr1410,	periplasmic WD-repeat protein
TR_TU968-1	-0.400964	10.0785	0.203923	TU968	NA	NA	NA
sll0723	-0.400905	8.87298	0.0350304	TU3617	sll0723	sll0723,	unknown protein
TR_TU2133-1	-0.400903	10.3953	0.138139	TU2133	NA	NA	NA
slr1223	-0.400643	10.0011	0.0331564	TU1048	slr1223	sulA,	hypothetical protein
sll1809	-0.400603	11.1869	0.0924289	TU837	sll1809	rpsH,	30S ribosomal protein S8
slr1409	-0.400505	8.28946	0.0323468	TU1223	slr1409	slr1409,	periplasmic WD-repeat protein
sll1087	-0.400452	9.36429	0.0310324	TU2012	sll1087	sll1087,	similar to sodium/glucose cotransporter
sll1765	-0.40035	9.98406	0.145732	TU1262	sll1765	sll1765,	unknown protein
sll1019-as	-0.399786	9.0276	0.0306323	TU381	NA	NA	NA
slr1469	-0.39932	11.4614	0.130141	TU1898	slr1469	rnpA,	protein subunit of ribonuclease P (RNase P)
slr1808	-0.39913	10.9162	0.0579426	TU1319	slr1808	hemA,	transfer RNA-Gln reductase
3'UTR_TU3030	-0.399051	9.13547	0.0972392	TU3030	NA	NA	NA
sll1091	-0.398982	12.881	0.217927	TU2008	sll1091	sll1091,	geranylgeranyl hydrogenase
anTU_TU2384	-0.398662	13.3951	0.540601	TU2384	NA	NA	NA
3'UTR_TU5026	-0.398591	7.56296	0.0634414	TU5026	NA	NA	NA
sll0928	-0.398472	13.554	0.257015	TU333	sll0928	apcD,	allophycocyanin-B
slr1356	-0.397697	11.7741	0.1276	TU1129	slr1356		30S ribosomal protein S1
5'UTR_TU1775	-0.397003	11.1404	0.280499	TU1775	NA	NA	NA
sll0422	-0.395995	9.51475	0.020705	TU2176	sll0422	sll0422,	asparaginase
1369	-0.395868	7.86258	0.0631297	NA	NA	NA	NA
3'UTR_TU3554	-0.395817	9.1297	0.0595646	TU3554	NA	NA	NA
slr1353-as	-0.395785	12.6918	0.243705	NA	NA	NA	NA
TR_TU2331-1	-0.395619	9.16989	0.0393013	TU2331	NA	NA	NA
sll1291	-0.395345	9.38465	0.0617764	TU681	sll1291	sll1291,	two-component response regulator PatA subfamily
sll0222	-0.395288	9.1025	0.0373462	TU148	sll0222	phoA,	putative purple acid phosphatase
sll0173	-0.394994	9.26104	0.113883	TU2398	sll0173	sll0173,	virginiamycin B hydrolase, periplasmic protein
sll0224	-0.394757	8.91772	0.0436252	TU137	sll0224	sll0224,	amino-acid ABC transporter binding protein
slr1124	-0.394686	9.16948	0.0285387	TU80	slr1124	gpmB,	phosphoglycerate mutase
sll7033	-0.394407	7.94954	0.0538228	TU7025	sll7033	sll7033,	hypothetical protein
3'UTR_TU1742	-0.394285	8.78182	0.0295634	TU1742	NA	NA	NA
slr1736	-0.394217	8.46895	0.108766	TU1357	slr1736		homogentisate phytyltransferase
sll1056	-0.393769	9.62308	0.0346004	TU75	sll1056		phosphoribosylformyl glycinamidine synthetase II
slr1349	-0.39361	9.92506	0.0443822	TU1802	slr1349	pgi,	glucose-6-phosphate isomerase
slr1289	-0.39347	9.43601	0.0617451	TU275	slr1289	icd,	isocitrate dehydrogenase (NADP+)
ncr0200	-0.393193	10.961	0.240307	TU422	NA	NA	NA
sll0427	-0.392979	13.8293	0.331692	TU2166	sll0427	PSBO,	photosystem II manganese-stabilizing polypeptide
slr1030	-0.392658	9.62455	0.0320881	TU656	slr1030	chlI,	magnesium protoporphyrin IX chelatase subunit I
sll1785	-0.392162	10.4034	0.223492	TU1224	sll1785	sll1785,	periplasmic protein, function unknown
TR_TU3687_TU3688	-0.391064	7.82376	0.117387	TU3687	NA	NA	NA
TR_TU369-5	-0.391039	7.89728	0.0346097	TU369	NA	NA	NA
TR_TU1155_TU1156	-0.391038	8.74312	0.0687875	TU1156	NA	NA	NA
3'UTR_TU224	-0.390846	9.02228	0.128562	TU224	NA	NA	NA
slr0650-as	-0.390675	7.12144	0.236893	TU5065	NA	NA	NA
3'UTR_TU1891	-0.390638	11.6549	0.0825114	TU1891	NA	NA	NA
slr0549	-0.390472	10.332	0.0411536	TU3417	slr0549	asd,	aspartate beta-semialdehyde dehydrogenese
sll6036	-0.390398	8.19585	0.179658	NA	sll6036	sll6036,	chromosome partitioning protein, ParA family
TR_TU1078_TU1081	-0.390265	8.26568	0.0296671	TU1081	NA	NA	NA
slr0899	-0.389992	9.98368	0.0644149	TU2925	slr0899	cynS,	cyanate lyase
3'UTR_TU995	-0.389938	8.3938	0.160944	TU995	NA	NA	NA
3'UTR_TU766	-0.389847	7.76065	0.0523406	TU766	NA	NA	NA
TR_TU3172-1	-0.389802	8.433	0.0957163	TU3172	NA	NA	NA
5'UTR_TU608	-0.389339	9.07051	0.0985024	TU610	NA	NA	NA
3'UTR_TU3533	-0.388505	8.70713	0.047828	TU3533	NA	NA	NA
slr1738	-0.387806	11.1861	0.0275587	TU1360	slr1738	slr1738,	transcription regulator Fur family
5'UTR_TU1711	-0.387382	12.8068	0.314676	TU1711	NA	NA	NA
nTU_TU211	-0.387337	7.12049	0.140689	TU211	NA	NA	NA
aTU_TU3718	-0.386779	9.26774	0.226352	TU3718	NA	NA	NA
slr1940	-0.386672	9.39639	0.0293496	TU2331	slr1940	slr1940,	periplasmic protein, function unknown
TR_TU1023-5	-0.3866	11.0019	0.168704	TU1023	NA	NA	NA
sll0602	-0.385839	9.19422	0.0269135	TU2819	sll0602	sll0602,	hypothetical protein
slr1542	-0.384992	8.81169	0.0260787	TU995	slr1542	ispF,	2-C-methyl-D-erythritol 2,4-cyclodiphosphate synthase
TR_TU2983_TU2985	-0.384973	7.54174	0.368546	TU2983	NA	NA	NA
sll1995	-0.384074	9.22421	0.0687875	NA	sll1995	sll1995,	hypothetical protein
sll1626	-0.384053	12.9336	0.305453	TU1352	sll1626	lexA,	LexA repressor
sll0543	-0.384001	10.6647	0.444904	TU2962	sll0543	sll0543,	hypothetical protein
sll0862	-0.383801	9.47899	0.0626888	TU1200	sll0862	sll0862,	hypothetical protein
slr0038	-0.382771	9.33256	0.0939919	TU3330	slr0038	slr0038,	hypothetical protein
slr0261	-0.38257	11.3017	0.138099	TU1546	slr0261	ndhH,	NADH dehydrogenase subunit 7
3'UTR_TU1239	-0.382409	9.77848	0.177602	TU1239	NA	NA	NA
3'UTR_TU1047	-0.381779	9.84109	0.201465	TU1047	NA	NA	NA
TR_TU730-2	-0.381721	9.6107	0.0440608	TU730	NA	NA	NA
slr1081-as	-0.381468	8.20124	0.0793437	TU368	NA	NA	NA
ssl2598	-0.381329	13.2464	0.501632	TU1203	ssl2598	psbH,	photosystem II PsbH protein
3'UTR_TU771	-0.381296	10.3227	0.155115	TU771	NA	NA	NA
sgl0002	-0.381198	11.7642	0.166551	TU149	sgl0002	sgl0002,	hypothetical protein
3'UTR_TU1606	-0.381194	9.15407	0.130558	TU1606	NA	NA	NA
3'UTR_TU769	-0.381019	8.73672	0.039887	TU769	NA	NA	NA
5'UTR_TU3455	-0.380057	14.1578	0.706425	TU3455	NA	NA	NA
ssr0761-as	-0.380003	8.12711	0.4416	NA	NA	NA	NA
slr0435	-0.37993	10.9367	0.0341024	TU2674	slr0435	accB,	biotin carboxyl carrier protein of acetyl-CoA carboxylase
sll1521	-0.379449	9.27295	0.0298313	TU2154	sll1521	sll1521,	flavoprotein
TR_TU1926-2	-0.379195	10.8281	0.277431	TU1926	NA	NA	NA
TR_TU2283-1	-0.378822	10.5468	0.154491	TU2283	NA	NA	NA
slr1982	-0.378565	10.9183	0.158843	TU1875	slr1982	slr1982,	two-component response regulator CheY subfamily
slr0039	-0.378471	9.37177	0.0358246	TU3330	slr0039	slr0039,	hypothetical protein
3'UTR_TU148	-0.378367	8.30566	0.155115	TU148	NA	NA	NA
sll1200	-0.377912	8.55805	0.0409036	NA	sll1200	sll1200,	hypothetical protein
sll1418	-0.377682	11.1004	0.184546	TU1640	sll1418	sll1418,	photosystem II oxygen-evolving complex 23K protein PsbP homolog
sll0051	-0.377526	11.1942	0.228026	TU2736	sll0051	sll0051,	hypothetical protein
slr2023	-0.377336	8.54971	0.0333944	TU769	slr2023	fabD,	malonyl coenzyme A-acyl carrier protein transacylase
3'UTR_TU1053	-0.377283	9.93834	0.0363454	TU1053	NA	NA	NA
sll0875	-0.376726	8.61365	0.0652567	NA	sll0875	sll0875,	hypothetical protein
slr0883	-0.376721	9.01899	0.0363454	TU1184	slr0883	psr,	hypothetical protein
sll1485	-0.376571	9.30442	0.049802	TU3570	sll1485	sll1485,	hypothetical protein
ssr2998	-0.376248	12.1048	0.11822	TU246	ssr2998	ssr2998,	hypothetical protein
5'UTR_TU2285	-0.376166	8.91567	0.0660563	TU2284	NA	NA	NA
3'UTR_TU2492	-0.376141	7.945	0.0660478	TU2492	NA	NA	NA
slr1800-as	-0.375801	10.4707	0.254394	TU268	NA	NA	NA
anTU_TU2857	-0.375613	13.1363	0.0613992	TU2857	NA	NA	NA
ncr0920	-0.374936	12.6244	0.551257	TU2027	NA	NA	NA
5'UTR_TU2435	-0.374542	8.79414	0.0350304	TU2435	NA	NA	NA
3'UTR_TU3306	-0.374473	8.54351	0.071723	TU3306	NA	NA	NA
sll1987	-0.374051	10.194	0.0817862	TU1578	sll1987	katG,	catalase peroxidase
TR_TU230-1	-0.373721	7.25528	0.297483	TU230	NA	NA	NA
slr1912	-0.373459	9.40975	0.167544	TU604	slr1912	slr1912,	putative PP2C-type protein phosphatase
sll1533	-0.373455	11.0807	0.0662825	TU2125	sll1533		twitching mobility protein
slr0965	-0.373209	9.2704	0.048432	TU323	slr0965	dnaN,	DNA polymerase III beta subunit
slr0448-as	-0.372225	9.4913	0.168388	TU2186	NA	NA	NA
slr0163	-0.372046	10.3716	0.210154	TU2283	slr0163	pilC,	a part of pilC, pilin biogenesis protein, required for twitching motility
aTU_TU1274	-0.371479	9.95838	0.0311558	TU1274	NA	NA	NA
slr0360	-0.371346	8.93961	0.047828	TU2436	slr0360	slr0360,	hypothetical protein
sll0158	-0.371216	9.84856	0.0449856	TU2422	sll0158	glgB,	1,4-alpha-glucan branching enzyme
TR_TU114_TU116	-0.370825	8.86928	0.262085	TU116	NA	NA	NA
sll1776	-0.370524	9.5803	0.0629933	NA	sll1776	deoC,	deoxyribose-phosphate aldolase
slr1066-as	-0.370498	7.1832	0.344216	TU359	NA	NA	NA
sll1841	-0.370368	10.7656	0.0958116	TU2343	sll1841	odhB,	pyruvate dehydrogenase dihydrolipoamide acetyltransferase component (E2)
3'UTR_TU1018	-0.370193	8.74938	0.0969387	TU1018	NA	NA	NA
sll0481	-0.369569	10.5537	0.0350304	TU3075	sll0481	sll0481,	unknown protein
ssr3410	-0.369317	9.35558	0.183232	TU757	ssr3410	ssr3410,	hypothetical protein
TR_TU2674-2	-0.368928	8.75943	0.161723	TU2674	NA	NA	NA
slr1550	-0.368815	9.37803	0.0434033	TU1015	slr1550	lysS,	lysyl-tRNA synthetase
slr1428	-0.368743	9.0556	0.0377143	TU3460	slr1428	slr1428,	hypothetical protein
TR_TU2725-1	-0.368102	9.56976	0.106618	TU2725	NA	NA	NA
sll1265	-0.367578	8.84561	0.0369983	TU1157	sll1265	sll1265,	unknown protein
sll1578	-0.367575	17.1365	0.360252	TU716	sll1578	cpcA,	phycocyanin alpha subunit
3'UTR_TU1853	-0.365583	8.26962	0.0377143	TU1853	NA	NA	NA
nTU_TU1641	-0.365574	7.7437	0.0922163	TU1641	NA	NA	NA
TR_TU1479_TU1480	-0.365491	8.72174	0.206865	TU1480	NA	NA	NA
5'UTR_TU951	-0.364678	10.934	0.0807205	TU951	NA	NA	NA
slr2131	-0.364487	9.34536	0.0592792	TU1683	slr2131	slr2131,	RND multidrug efflux transporter
sll1376	-0.364418	8.98878	0.0433624	TU1915	sll1376	sll1376,	hypothetical protein
slr0346	-0.364152	8.37198	0.03649	TU2530	slr0346		ribonuclease III
sll2005	-0.363916	10.2692	0.0919119	TU1298	sll2005	gyrB,	DNA gyrase B subunit [Contains: Ssp gyrB intein]
5'UTR_TU2885	-0.363196	13.1807	0.0322268	TU2885	NA	NA	NA
sll0661	-0.361736	11.972	0.405636	TU3286	sll0661	ycf35,	hypothetical protein YCF35
TR_TU1506_TU1508	-0.361703	7.93812	0.0907179	TU1506	NA	NA	NA
slr1369	-0.361616	10.4273	0.122078	TU1152	slr1369	cdsA,	phosphatidate cytidylyltransferase
TR_TU3649_TU3651	-0.361038	9.10256	0.101879	TU3651	NA	NA	NA
TR_TU435-1	-0.360506	8.67693	0.289804	TU435	NA	NA	NA
TR_TU794-1	-0.360394	7.67264	0.230398	TU794	NA	NA	NA
sll1677	-0.360077	9.53724	0.0368426	TU230	sll1677	sll1677,	similar to spore maturation protein B
sll0160	-0.3593	8.90094	0.0720545	TU2422	sll0160	sll0160,	hypothetical protein
ssl1046	-0.3593	11.3678	0.378008	TU2962	ssl1046	ssl1046,	hypothetical protein
sll0172	-0.359057	8.98561	0.0686496	TU2398	sll0172	sll0172,	periplasmic protein, function unknown
slr0822-as	-0.358963	8.32318	0.0842588	TU1766	NA	NA	NA
ssr3467	-0.358802	8.39113	0.169724	TU576	ssr3467	ssr3467,	unknown protein
sll1103	-0.358248	9.30847	0.0318823	TU1985	sll1103	sll1103,	integral membrane protein (large) of a TRAP-type permease that mediates sodium-dependent glutamate transport GtrB
3'UTR_TU1043	-0.35818	9.16474	0.156965	TU1043	NA	NA	NA
ssl3093	-0.357931	14.3829	0.436382	TU716	ssl3093	cpcD,	phycobilisome small rod linker polypeptide
slr2011	-0.357922	9.79937	0.0688714	TU757	slr2011	slr2011,	hypothetical protein
sll1079	-0.357521	8.2204	0.052751	TU795	sll1079		putative hydrogenase expression/formation protein HypB
sll1262	-0.357185	11.4197	0.115753	TU1776	sll1262	sll1262,	hypothetical protein
sll0851	-0.35699	14.9211	0.344758	TU1386	sll0851	psbC,	photosystem II CP43 protein
sll1515-as	-0.35643	7.10391	0.185345	TU442	NA	NA	NA
slr1506	-0.356289	10.0988	0.0608113	TU1632	slr1506	slr1506,	hypothetical protein
slr0033	-0.356215	9.88214	0.107923	TU3318	slr0033	slr0033,	glutamyl-tRNA(Gln) amidotransferase subunit C
sll1638	-0.356165	12.1476	0.436433	TU524	sll1638	sll1638,	hypothetical protein
TR_TU1174-1	-0.355816	8.50882	0.305005	TU1174	NA	NA	NA
slr0213	-0.355131	10.5261	0.0996704	TU2615	slr0213	guaA,	GMP synthetase
slr2024	-0.354109	10.5085	0.13895	TU770	slr2024	slr2024,	two-component response regulator CheY subfamily
slr1334	-0.354011	8.94857	0.0531239	TU1717	slr1334	slr1334,	phosphoglucomutase/phosphomannomutase
sll1053	-0.354003	10.3294	0.0754859	TU78	sll1053	sll1053,	hypothetical protein
slr0744	-0.35315	11.1056	0.0400121	TU119	slr0744	infB,	translation initiation factor IF-2
TR_TU388-1	-0.353081	9.96193	0.282196	TU388	NA	NA	NA
sll1336	-0.353037	10.2534	0.0581365	TU3457	sll1336	sll1336,	hypothetical protein
3'UTR_TU2620	-0.352722	7.99556	0.209804	TU2620	NA	NA	NA
slr1076-as	-0.35139	9.03065	0.091063	NA	NA	NA	NA
sll0416	-0.351121	11.3288	0.139633	TU2663	sll0416	groEL-2,	60 kDa chaperonin 2, GroEL2, molecular chaperone
TR_TU2852-1	-0.350584	8.55225	0.0878529	TU2852	NA	NA	NA
TR_TU5127-2	-0.350446	7.52435	0.287636	TU5127	NA	NA	NA
sll0733	-0.350398	8.05921	0.14705	TU3595	sll0733	sll0733,	unknown protein
sll1979	-0.350344	9.93565	0.071723	TU1598	sll1979	sll1979,	hypothetical protein
slr0773	-0.349981	9.80906	0.063295	TU2492	slr0773	slr0773,	hypothetical protein
5'UTR_TU1357	-0.349906	8.20626	0.425926	TU1357	NA	NA	NA
slr2051	-0.349495	14.7398	0.496592	TU584	slr2051		phycobilisome rod-core linker polypeptide
sll2006	-0.349296	9.16022	0.0821872	TU1298	sll2006	sll2006,	hypothetical protein
sll1958	-0.349003	9.5286	0.0631469	TU1451	sll1958		histidinol phosphate aminotransferase
sll1443	-0.34893	9.17994	0.0530527	TU1962	sll1443	pyrG,	CTP synthetase
3'UTR_TU737	-0.348783	9.60401	0.0566691	TU737	NA	NA	NA
sll0241-as	-0.347873	8.80007	0.237503	TU1568	NA	NA	NA
gaTU_TU3135	-0.347584	7.5913	0.108397	TU3135	NA	NA	NA
ncr0680	-0.347201	8.69691	0.0818735	TU1697	NA	NA	NA
3'UTR_TU191	-0.346861	8.30332	0.109615	TU191	NA	NA	NA
TR_TU2896-3	-0.34612	9.54989	0.234699	TU2896	NA	NA	NA
5'UTR_TU959	-0.345909	16.8234	0.40774	TU959	NA	NA	NA
sll0286	-0.345771	9.26943	0.108396	TU3191	sll0286	sll0286,	hypothetical protein YCF52
TR_TU333_TU335	-0.345594	10.6667	0.179125	TU335	NA	NA	NA
sll1689	-0.345276	9.18243	0.0361386	TU1338	sll1689		group2 RNA polymerase sigma factor SigE
slr1719	-0.345119	10.4714	0.0456509	TU1506	slr1719	drgA,	DrgA protein homolog
anTU_TU718	-0.345003	17.0467	0.317176	TU718	NA	NA	NA
3'UTR_TU3019	-0.344971	7.46506	0.0920913	TU3019	NA	NA	NA
3'UTR_TU2593	-0.344938	15.6094	0.324764	TU2593	NA	NA	NA
TR_TU5025-2	-0.344888	7.88373	0.277215	TU5025	NA	NA	NA
sll1763	-0.344672	11.2107	0.050893	TU1263	sll1763	sll1763,	unknown protein
sll0497-as	-0.344635	8.9146	0.153467	TU3390	NA	NA	NA
ncr1140	-0.344577	7.1596	0.0737508	TU2418	NA	NA	NA
TR_TU369-4	-0.344464	7.77457	0.115984	TU369	NA	NA	NA
TR_TU2040_TU2044	-0.343521	7.7307	0.0818842	TU2044	NA	NA	NA
slr0628	-0.34327	12.3544	0.258184	TU2793	slr0628	rpsN,	30S ribosomal protein S14
slr5038	-0.342896	8.20583	0.0390723	TU5039	slr5038	slr5038,	chromate transporter
slr2001	-0.342602	10.0802	0.0430952	TU1485	slr2001	slr2001,	cyanophycinase
sll1574	-0.342296	10.3993	0.0489302	TU730	sll1574	sll1574,	a part of spkA: serine/threonine protein kinase, regulates cellular motility ( disrupted by frameshift mutation)
slr0775	-0.342229	9.62302	0.0454147	TU2496	slr0775	secF,	protein-export membrane protein SecF
sll1463	-0.342155	11.4023	0.101994	TU1008	sll1463		cell division protein FtsH
3'UTR_TU3209	-0.342138	6.98374	0.115349	TU3209	NA	NA	NA
anTU_TU1166	-0.341963	7.9542	0.0855897	TU1166	NA	NA	NA
slr0909	-0.341944	8.42954	0.0692746	TU2929	slr0909	slr0909,	unknown protein
TR_TU1817-1	-0.341794	10.6534	0.202661	TU1817	NA	NA	NA
sll1639	-0.341391	10.0468	0.0676549	TU520	sll1639	UreD,	urease accessory protein D
TR_TU3434-1	-0.341356	10.0356	0.189245	TU3434	NA	NA	NA
slr0783	-0.341208	9.68613	0.0980253	TU2522	slr0783	tpiA,	triosephosphate isomerase
sll0825-as	-0.340821	8.233	0.0704772	TU2520	NA	NA	NA
slr0157	-0.340018	7.81756	0.0729806	TU2280	slr0157	slr0157,	unknown protein
sll1234	-0.339816	12.2994	0.295408	TU1699	sll1234	ahcY,	adenosylhomocysteinase
slr5110	-0.339532	10.5768	0.419786	TU5115	slr5110	slr5110,	unknown protein
3'UTR_TU514	-0.339329	11.1825	0.149124	TU514	NA	NA	NA
sll1883	-0.339185	10.3722	0.0513086	TU1860	sll1883	argJ,	arginine biosynthesis bifunctional protein ArgJ
3'UTR_TU3525	-0.338768	8.5695	0.107806	TU3525	NA	NA	NA
3'UTR_TU1632	-0.338669	8.89091	0.259607	TU1632	NA	NA	NA
5'UTR_TU3001	-0.338517	8.37975	0.497127	TU3001	NA	NA	NA
3'UTR_TU130	-0.338093	9.66722	0.223793	TU130	NA	NA	NA
slr0434	-0.337984	11.2312	0.0542037	TU2674	slr0434	efp,	elongation factor P
slr1780	-0.337901	8.8956	0.203792	TU224	slr1780	slr1780,	hypothetical protein YCF54
5'UTR_TU1319	-0.337824	10.8363	0.392534	TU1319	NA	NA	NA
sll0043	-0.337812	10.1229	0.0766135	TU3311	sll0043	sll0043,	positive phototaxis protein, homologous to chemotaxis protein CheA, two-component hybrid histidine kinase
TR_TU3030-1	-0.337429	10.1793	0.161723	TU3030	NA	NA	NA
slr1166	-0.337353	9.09887	0.0590455	TU2006	slr1166	slr1166,	UDP-glucose:tetrahydrobiopterin glucosyltransferase
3'UTR_TU1610	-0.337249	8.65876	0.0660478	TU1610	NA	NA	NA
slr1270	-0.336975	10.0599	0.0572467	TU1942	slr1270	slr1270,	periplasmic protein, function unknown
3'UTR_TU1500	-0.336865	7.53767	0.103831	TU1500	NA	NA	NA
5'UTR_TU2463	-0.336769	14.578	0.5415	TU2463	NA	NA	NA
3'UTR_TU1273	-0.335986	11.125	0.116579	TU1273	NA	NA	NA
1325	-0.335448	6.93532	0.0697664	NA	NA	NA	NA
907	-0.335206	7.48349	0.180562	NA	NA	NA	NA
TR_TU2469_TU2472	-0.335161	8.39915	0.0882829	TU2472	NA	NA	NA
sll0593	-0.334823	9.47746	0.0515188	TU3108	sll0593	glk,	glucokinase
sll0834	-0.33479	10.9839	0.1931	TU2989	sll0834	bicA,	low affinity sulfate transporter
slr0925	-0.334605	11.0533	0.302726	TU3400	slr0925	ssb,	single-stranded DNA-binding protein
ssl5108	-0.334002	9.01878	0.209367	NA	ssl5108	ssl5108,	unknown protein
slr0220	-0.333296	9.8582	0.0402916	TU2636	slr0220	glyS,	glycyl-tRNA synthetase beta chain
slr1351	-0.333235	9.10082	0.129486	TU1805	slr1351	murF,	UDP-N-acetylmuramoylalanyl-D-glutamyl-2 6-diaminopimelate--D-alanyl-D-alanine ligase
3'UTR_TU2734	-0.333019	8.77673	0.1392	TU2734	NA	NA	NA
3'UTR_TU1203	-0.332713	11.7741	0.463299	TU1203	NA	NA	NA
sll1192	-0.332337	7.9371	0.0601118	TU297	sll1192	sll1192,	hypothetical protein
slr1133	-0.332295	9.82902	0.0400968	TU786	slr1133	argH,	L-argininosuccinate lyase
TR_TU3497_TU3498	-0.331918	9.68017	0.476583	TU3497	NA	NA	NA
TR_TU949_TU951	-0.331726	9.16913	0.194629	TU949	NA	NA	NA
slr1342	-0.331479	9.12201	0.0458025	TU1790	slr1342	slr1342,	hypothetical protein
3'UTR_TU1740	-0.331286	10.3381	0.126093	TU1740	NA	NA	NA
5'UTR_TU3628	-0.330603	9.54421	0.164941	TU3628	NA	NA	NA
5'UTR_TU2231	-0.330481	13.1444	0.437619	TU2231	NA	NA	NA
slr0370-as	-0.32977	7.36287	0.442182	TU2457	NA	NA	NA
3'UTR_TU1281	-0.329709	9.28887	0.143339	TU1281	NA	NA	NA
sll1915	-0.329438	10.3709	0.173499	TU774	sll1915	sll1915,	hypothetical protein
3'UTR_TU748	-0.329344	7.98503	0.0520199	TU748	NA	NA	NA
slr0710	-0.32931	10.0696	0.0590455	TU3283	slr0710	gdhA,	glutamate dehydrogenase (NADP+)
TR_TU1681-2	-0.329227	11.5804	0.280411	TU1681	NA	NA	NA
slr2015	-0.329219	10.4472	0.121083	TU763	slr2015	slr2015,	type 4 pilin-like protein, essential for motility
slr2089-as	-0.32921	9.8505	0.307375	TU1586	NA	NA	NA
sll1736	-0.328969	11.0308	0.0714889	TU948	sll1736	sll1736,	hypothetical protein
slr0606	-0.328796	9.78894	0.0734771	TU3714	slr0606	slr0606,	hypothetical protein
5'UTR_TU3510	-0.328787	10.333	0.528118	TU3510	NA	NA	NA
TR_TU819_TU823	-0.328691	11.107	0.0540968	TU823	NA	NA	NA
3'UTR_TU83	-0.328606	9.4964	0.10595	TU83	NA	NA	NA
slr2013	-0.328296	8.89288	0.0672952	TU757	slr2013	slr2013,	hypothetical protein
sll1694	-0.328168	13.5058	0.337261	TU1330	sll1694		pilin polypeptide PilA1
slr1877	-0.3268	9.46461	0.0570902	TU1260	slr1877	hpcE,	2-hydroxyhepta-2,4-diene-1,7-dioate isomerase
anTU_TU753	-0.326649	7.88906	0.179963	TU753	NA	NA	NA
3'UTR_TU3289	-0.326312	10.076	0.197192	TU3289	NA	NA	NA
slr0556-as	-0.32622	8.06687	0.363535	TU3425	NA	NA	NA
sll0012-as	-0.325768	7.07163	0.204826	TU2590	NA	NA	NA
aTU_TU1885	-0.325738	8.60374	0.365781	TU1885	NA	NA	NA
TR_TU2501-1	-0.325398	12.5755	0.30454	TU2501	NA	NA	NA
sll1363	-0.325239	11.755	0.316869	TU3498	sll1363	ilvC,	ketol-acid reductoisomerase
3'UTR_TU3385	-0.325181	8.77698	0.126803	TU3385	NA	NA	NA
slr0947	-0.325133	11.1337	0.0530842	TU2084	slr0947	slr0947,	response regulator for energy transfer from phycobilisomes to photosystems
gTU_TU6104	-0.324845	9.34615	0.187791	TU6104	NA	NA	NA
slr0483	-0.324549	13.5532	0.310669	TU2760	slr0483	slr0483,	hypothetical protein
slr0288	-0.324534	10.1097	0.167544	TU2207	slr0288	glnN,	glutamate--ammonia ligase
TR_TU2859-1	-0.324392	7.95879	0.114247	TU2859	NA	NA	NA
nTU_TU544	-0.32363	11.7315	0.110074	TU544	NA	NA	NA
sll1621	-0.323063	13.4996	0.364551	TU1359	sll1621	sll1621,	AhpC/TSA family protein
sll1898	-0.322527	9.61727	0.191414	TU1818	sll1898	sll1898,	hypothetical protein
sll1605	-0.322496	9.59708	0.0436296	TU1503	sll1605	fabZ,	(3R)-hydroxymyristol acyl carrier protein dehydrase
slr0989	-0.322447	10.3396	0.117528	TU2349	slr0989	slr0989,	hypothetical protein
slr1710	-0.322019	9.19558	0.0403108	TU748	slr1710	mrcB,	penicillin-binding protein
slr1593	-0.321754	10.3164	0.063368	TU435	slr1593	slr1593,	hypothetical protein
TR_TU1645-1	-0.321277	8.49256	0.189027	TU1645	NA	NA	NA
slr1885	-0.321262	8.98975	0.102562	TU1276	slr1885	slr1885,	hypothetical protein
slr1364	-0.32081	10.557	0.0646771	TU1139	slr1364	bioB,	biotin synthetase
slr1562	-0.32056	10.1338	0.0763427	TU3549	slr1562		glutaredoxin
TR_TU1665-2	-0.320542	9.33207	0.405589	TU1665	NA	NA	NA
3'UTR_TU1220	-0.320409	8.32261	0.0524379	TU1220	NA	NA	NA
ssr5074	-0.320229	8.11035	0.168745	TU5087	ssr5074	ssr5074,	unknown protein
ssr6020-as	-0.320225	6.87485	0.30454	TU6019	NA	NA	NA
slr2089	-0.320114	9.57269	0.0580375	TU1585	slr2089	shc,	squalene-hopene-cyclase
sll1156	-0.320054	11.1154	0.267144	TU1426	sll1156	sll1156,	putative transposase [ISY120b: 1385747 - 1386548]
slr1777	-0.320041	9.27243	0.048143	TU221	slr1777	CHLD,	magnesium protoporphyrin IX chelatase subunit D
sll1530	-0.31987	9.03482	0.100784	TU2134	sll1530	sll1530,	unknown protein
sll0943-as	-0.31953	8.9139	0.628641	TU318	NA	NA	NA
3'UTR_TU3596	-0.318962	8.56125	0.0599941	TU3596	NA	NA	NA
slr1966	-0.318577	9.06513	0.11937	TU1831	slr1966	slr1966,	hypothetical protein
TR_TU2277_TU2279	-0.318367	9.69208	0.0708901	TU2277	NA	NA	NA
sll1911	-0.318278	8.56078	0.158843	TU783	sll1911	sll1911,	hypothetical protein
slr1841	-0.318011	14.7774	0.390936	TU971	slr1841	slr1841,	probable porin; major outer membrane protein
slr0077	-0.317869	9.62184	0.111965	TU3030	slr0077		cysteine desulfurase
3'UTR_TU6082	-0.317745	7.87847	0.168432	TU6082	NA	NA	NA
slr0169	-0.317679	9.74201	0.0565175	TU2393	slr0169	slr0169,	hypothetical protein
slr6051	-0.317642	7.3063	0.109849	TU6047	slr6051	slr6051,	hypothetical protein
slr0625	-0.317252	9.18796	0.0570902	TU3133	slr0625	slr0625,	hypothetical protein
3'UTR_TU944	-0.316906	7.83328	0.0645596	TU944	NA	NA	NA
TR_TU130_TU135	-0.3164	8.50872	0.138099	TU135	NA	NA	NA
slr1599	-0.316113	9.19583	0.0662825	TU451	slr1599	slr1599,	hypothetical protein
slr1265	-0.31596	11.5627	0.149102	TU1933	slr1265	rpoC1,	RNA polymerase gamma-subunit
slr1756	-0.315753	12.5172	0.223081	TU510	slr1756	glnA,	glutamate--ammonia ligase
sll1447	-0.315517	8.59551	0.109054	TU1962	sll1447	sll1447,	hypothetical protein
TR_TU1505_TU1506	-0.315229	8.78286	0.490535	TU1506	NA	NA	NA
nTU_TU1801	-0.315209	8.84163	0.158241	TU1801	NA	NA	NA
sll0522	-0.314703	10.2537	0.302166	TU3434	sll0522	ndhE,	NADH dehydrogenase subunit 4L
sll0019	-0.314507	10.0503	0.0631469	TU2571	sll0019	sll0019,	1-deoxy-d-xylulose 5-phosphate reductoisomerase
TR_TU1298-3	-0.314473	11.8216	0.293924	TU1298	NA	NA	NA
TR_TU716-3	-0.314436	18.4048	0.115946	TU716	NA	NA	NA
sll1109	-0.313851	9.49459	0.181668	NA	sll1109	sll1109,	hypothetical protein
3'UTR_TU1094	-0.313581	8.30562	0.104406	TU1094	NA	NA	NA
1410	-0.313058	7.93594	0.249744	NA	NA	NA	NA
TR_TU3030-2	-0.312983	9.33911	0.552336	TU3030	NA	NA	NA
slr0151	-0.312937	11.8137	0.100591	TU2264	slr0151	slr0151,	unknown protein
slr0368	-0.312809	10.0252	0.105569	TU2453	NA	NA	NA
TR_TU3155-1	-0.312627	8.19905	0.204642	TU3155	NA	NA	NA
3'UTR_TU1942	-0.312458	10.0418	0.118494	TU1942	NA	NA	NA
sll0370	-0.3123	9.55426	0.0523406	TU2867	sll0370	carB,	carbamoyl-phosphate synthase, pyrimidine-specific, large chain
slr1379	-0.312054	9.31561	0.26074	TU672	slr1379	cydA,	quinol oxidase subunit I
sll0660-as	-0.31177	9.40358	0.106714	TU3288	NA	NA	NA
slr0838	-0.311187	9.20284	0.0934402	TU3001	slr0838	purM,	phosphoribosyl formylglycinamidine cyclo-ligase
sml0005	-0.311112	13.4908	0.448772	TU530	sml0005	psbK,	photosystem II PsbK protein
slr1732	-0.311049	9.21476	0.175455	TU1345	slr1732	slr1732,	hypothetical protein
sll8027	-0.310959	8.83276	0.0865004	TU8024	sll8027	sll8027,	hypothetical protein
3'UTR_TU2221	-0.310769	8.35881	0.106	TU2221	NA	NA	NA
slr2019	-0.310593	8.67908	0.0667419	TU763	slr2019	slr2019,	ATP-binding protein of ABC transporter
sll1764	-0.310468	11.2865	0.157303	TU1262	sll1764	sll1764,	unknown protein
sll0098	-0.310463	10.1095	0.109566	TU3151	sll0098	sll0098,	hypothetical protein
slr0653-as	-0.310384	8.23639	0.408141	TU5065	NA	NA	NA
3'UTR_TU241	-0.310182	8.95166	0.0657626	TU241	NA	NA	NA
slr1846	-0.310099	11.6654	0.382348	TU533	slr1846	slr1846,	hypothetical protein YCF64
3'UTR_TU1152	-0.309753	8.62685	0.107004	TU1152	NA	NA	NA
3'UTR_TU958	-0.309552	15.408	0.521946	TU958	NA	NA	NA
slr5087	-0.309409	7.09791	0.148364	NA	slr5087	slr5087,	hypothetical protein
3'UTR_TU1353	-0.309159	8.3006	0.464751	TU1353	NA	NA	NA
slr0500	-0.3089	9.97104	0.0737508	TU3064	slr0500		imidazoleglycerol-phosphate dehydratase
sll1006	-0.308093	7.89619	0.0570902	TU498	sll1006	sll1006,	unknown protein
slr0007	-0.307591	9.55312	0.142076	TU2578	slr0007	slr0007,	probable sugar-phosphate nucleotidyltransferase
5'UTR_TU50	-0.307529	9.24656	0.495196	TU50	NA	NA	NA
sll1932	-0.307406	10.4841	0.0734319	TU588	sll1932		DnaK protein
3'UTR_TU3643	-0.307214	8.11209	0.106977	TU3643	NA	NA	NA
ssl2384	-0.306657	10.5734	0.528991	TU289	ssl2384	ssl2384,	unknown protein
5'UTR_TU2027	-0.306491	11.1589	0.0994703	TU2027	NA	NA	NA
sll1735	-0.306426	9.64423	0.128668	TU949	sll1735	sll1735,	hypothetical protein
slr1227	-0.306424	10.1624	0.0730241	TU1055	slr1227	IAP75,	chloroplastic outer envelope membrane protein homolog
703	-0.30609	7.50328	0.232575	NA	NA	NA	NA
slr0886	-0.305939	10.1175	0.0883562	NA	slr0886		3-oxoacyl-[acyl-carrier protein] reductase
sll1942	-0.305929	9.10006	0.0833002	TU556	sll1942	sll1942,	unknown protein
slr1031	-0.305862	9.46167	0.0590142	TU656	slr1031		tyrosyl tRNA synthetase
sll1479	-0.305808	9.29772	0.149671	TU3574	sll1479	devB,	6-phosphogluconolactonase
3'UTR_TU5019	-0.305807	7.31577	0.135923	TU5019	NA	NA	NA
3'UTR_TU2469	-0.305744	8.20484	0.222551	TU2469	NA	NA	NA
TR_TU2084-1	-0.305579	9.02322	0.0740648	TU2084	NA	NA	NA
slr1380	-0.304718	8.88088	0.260394	TU672	slr1380	cydB,	quinol oxidase subunit II
sll1080	-0.304694	9.32208	0.0865606	TU794	sll1080	sll1080,	ABC transport system substrate-binding protein
slr0408-as4	-0.304689	7.46567	0.41584	NA	NA	NA	NA
sll0679	-0.304543	9.7882	0.147368	TU2789	sll0679	sphX,	periplasmic phosphate-binding protein of ABC transporter
5'UTR_TU1670	-0.304336	6.78382	0.144501	TU1670	NA	NA	NA
3'UTR_TU1036	-0.304162	8.09234	0.114455	TU1036	NA	NA	NA
3'UTR_TU2538	-0.304082	10.2484	0.10005	TU2538	NA	NA	NA
TR_TU3317_TU3318	-0.30348	9.35471	0.340586	TU3317	NA	NA	NA
sll1184	-0.303323	13.776	0.333824	TU312	sll1184	ho1,	heme oxygenase
slr0012	-0.302959	13.8511	0.4944	TU2584	slr0012	rbcS,	ribulose bisphosphate carboxylase small subunit
3'UTR_TU1469	-0.302466	9.79391	0.27732	TU1469	NA	NA	NA
TR_TU323_TU324	-0.302463	9.40125	0.139385	TU324	NA	NA	NA
slr1852	-0.302248	10.7351	0.176963	TU1227	slr1852	slr1852,	unknown protein
sll1762	-0.302231	10.7908	0.110068	TU1264	sll1762	sll1762,	periplasmic protein, putative polar amino acid transport system substrate-binding protein
sll0272	-0.301725	9.76286	0.0985565	TU2187	sll0272	sll0272,	hypothetical protein
5'UTR_TU516	-0.301643	8.69259	0.0634018	TU516	NA	NA	NA
3'UTR_TU3318	-0.301612	8.33054	0.190933	TU3318	NA	NA	NA
slr1045	-0.301563	8.50739	0.0723459	TU481	slr1045	slr1045,	hypothetical protein YCF63
TR_TU1727-1	-0.301465	14.1182	0.744865	TU1727	NA	NA	NA
ncl1410	-0.3012	10.601	0.430604	TU2948	NA	NA	NA
sll0891	-0.301128	10.5079	0.106977	TU2940	sll0891	citH,	malate dehydrogenase
sll5041	-0.300792	8.1926	0.101994	TU5046	sll5041	sll5041,	putative transposase [ISY523u: 38789 - 39659]
sml0013	-0.300755	10.6776	0.424953	TU3351	NA	NA	NA
sll1656-as4	-0.300729	11.974	0.132434	NA	NA	NA	NA
smr0003	-0.300642	10.978	0.252327	TU3289	smr0003	petM,	cytochrome b6-f complex subunit PetM
ssl5068-as	-0.300614	7.36884	0.14955	TU5081	NA	NA	NA
sll0058	-0.300473	10.1661	0.11304	TU2721	sll0058		DnaK protein 1, heat shock protein 70, molecular chaperone
slr0526	-0.300454	9.83169	0.0976442	TU3346	slr0526	panB,	3-methyl-2-oxobutanoate hydroxymethyltransferase
5'UTR_TU3523	-0.300295	9.2597	0.322204	TU3523	NA	NA	NA
TR_TU2929-3	-0.299782	6.6165	0.440532	TU2929	NA	NA	NA
TR_TU791-2	-0.299712	10.0572	0.315704	TU791	NA	NA	NA
sll1411	-0.299363	7.54973	0.17672	TU1660	sll1411	sll1411,	hypothetical protein
sll0406	-0.299282	8.76453	0.268169	TU2676	sll0406	sll0406,	unknown protein
slr1644	-0.299278	9.8216	0.0896595	TU2147	slr1644	slr1644,	hypothetical protein
slr0118	-0.298878	12.2281	0.346199	TU3165	slr0118	thiC,	thiamine biosynthesis protein ThiC
slr1087	-0.298734	8.28445	0.0570902	NA	slr1087	slr1087,	hypothetical protein
sll1049	-0.298646	9.06383	0.130244	TU83	sll1049	sll1049,	hypothetical protein
slr1583	-0.2984	12.0308	0.238527	TU3578	slr1583	slr1583,	hypothetical protein
slr0104-as	-0.297356	6.92753	0.338416	TU3146	NA	NA	NA
slr1689	-0.297265	10.2197	0.138472	TU2056	slr1689	mutM,	formamidopyrimidine-DNA glycosylase
slr1107-as2	-0.297175	8.63273	0.155004	TU201	NA	NA	NA
slr1600	-0.297133	9.88744	0.127755	TU454	slr1600	slr1600,	hypothetical protein
5'UTR_TU2593	-0.297085	14.9286	0.662111	TU2593	NA	NA	NA
5'UTR_TU3633	-0.297029	14.5708	0.69856	TU3633	NA	NA	NA
3'UTR_TU3134	-0.296823	7.41342	0.149311	TU3134	NA	NA	NA
slr1239	-0.296764	11.5165	0.118501	TU1089	slr1239	pntA,	pyridine nucleotide transhydrogenase alpha subunit
nTU_TU1955	-0.296628	8.41529	0.25332	TU1955	NA	NA	NA
slr2032	-0.296544	11.5251	0.301655	TU541	slr2032	ycf23,	hypothetical protein YCF23
ssr3307	-0.296533	11.4865	0.234781	TU2341	ssr3307	secG,	preprotein translocase SecG subunit
3'UTR_TU1509	-0.29653	7.31658	0.303622	TU1509	NA	NA	NA
sll0273	-0.29653	8.72558	0.0853631	TU2186	sll0273	sll0273,	Na+/H+ antiporter
slr0194	-0.296335	10.7291	0.148193	TU2879	slr0194	rpiA,	ribose 5-phosphate isomerase
slr0839	-0.295509	10.5915	0.107702	TU3004	slr0839	hemH,	ferrochelatase
TR_TU1141-3	-0.295242	8.09174	0.205963	TU1141	NA	NA	NA
ssr0515	-0.295075	7.98203	0.235437	NA	NA	NA	NA
slr5005-as10	-0.29492	7.93615	0.219307	TU5013	NA	NA	NA
sll0513	-0.294676	9.49764	0.158746	TU3354	sll0513	sll0513,	hypothetical protein
ssr2786-as	-0.294587	8.39122	0.271588	TU3663	NA	NA	NA
ssr3159-as	-0.2945	8.9854	0.244618	TU1244	NA	NA	NA
sll0518	-0.294467	9.61527	0.0957673	TU3340	sll0518	sll0518,	unknown protein
slr1798	-0.294361	9.12343	0.0630882	TU257	slr1798		unknown protein
3'UTR_TU2274	-0.294191	8.34224	0.30454	TU2274	NA	NA	NA
slr0056	-0.293417	9.97239	0.171176	TU2713	slr0056	chlG,	chlorophyll a synthase
3'UTR_TU2393	-0.293399	8.43538	0.110068	TU2393	NA	NA	NA
5'UTR_TU3434	-0.293373	9.36223	0.243499	TU3434	NA	NA	NA
sll1027	-0.293279	10.8361	0.104572	TU209	sll1027	gltD,	NADH-dependent glutamate synthase small subunit
slr1216	-0.293188	9.27832	0.134071	NA	slr1216	mgtE,	Mg2+ transport protein
sll1526	-0.292773	8.5574	0.120267	TU2137	sll1526	sll1526,	hypothetical protein
3'UTR_TU3416	-0.292675	10.0655	0.16957	TU3416	NA	NA	NA
5'UTR_TU763	-0.292523	9.59325	0.277097	TU763	NA	NA	NA
slr1090	-0.292505	9.93127	0.0585967	TU379	slr1090	obgE,	GTP-binding protein
TR_TU3067_TU3068	-0.292327	7.66423	0.168859	TU3067	NA	NA	NA
3'UTR_TU698	-0.292223	7.02381	0.264564	TU698	NA	NA	NA
slr0978	-0.292117	10.2907	0.0862026	TU350	slr0978	slr0978,	hypothetical protein
3'UTR_TU3595	-0.292097	7.6006	0.0761333	TU3595	NA	NA	NA
sll0735	-0.291948	9.94093	0.156965	TU3590	sll0735	sll0735,	hypothetical protein
slr1564	-0.29192	10.8151	0.111524	TU3552	slr1564	rpoF,	group 3 RNA polymerase sigma factor
3'UTR_TU3311	-0.291786	8.03736	0.138913	TU3311	NA	NA	NA
sll0421	-0.291733	9.51039	0.0794632	TU2176	sll0421	purb,	adenylosuccinate lyase
ssl3580	-0.291672	10.1823	0.232502	TU1817	ssl3580	hypC,	putative hydrogenase expression/formation protein HypC
slr1875	-0.291657	7.99074	0.0617764	TU1255	slr1875	exoD,	hypothetical protein
TR_TU3338-1	-0.291414	6.5387	0.150514	TU3338	NA	NA	NA
TR_TU6036-1	-0.291401	7.97662	0.220827	TU6036	NA	NA	NA
slr0964	-0.291265	9.92095	0.11844	TU320	slr0964	slr0964,	hypothetical protein
slr0380	-0.29086	8.81584	0.122817	TU2469	slr0380	slr0380,	hypothetical protein
5'UTR_TU1798	-0.290795	7.01949	0.0681549	TU1798	NA	NA	NA
slr0637	-0.290587	10.1123	0.103139	TU2811	slr0637	slr0637,	hypothetical protein
sll0800	-0.290544	9.37078	0.154981	NA	sll0800	sll0800,	hypothetical protein
slr0680	-0.290493	11.3044	0.260306	TU399	slr0680	slr0680,	hypothetical protein
TR_TU3265-4	-0.290482	6.74422	0.18578	TU3265	NA	NA	NA
sll1305	-0.29024	9.94381	0.0563715	TU1224	sll1305	sll1305,	probable hydrolase
TR_TU5082-1	-0.290204	8.17458	0.177052	TU5082	NA	NA	NA
slr2074	-0.289378	10.4673	0.160001	TU920	slr2074	manA,	similar to mannose-1-phosphate guanylyltransferase
sll1933-as	-0.289153	8.9345	0.384704	TU587	NA	NA	NA
3'UTR_TU2140	-0.289086	12.2699	0.69856	TU2140	NA	NA	NA
TR_TU1490-2	-0.289085	8.70883	0.211782	TU1490	NA	NA	NA
slr1835	-0.288698	16.8348	0.390483	TU959	slr1835	psaB,	P700 apoprotein subunit Ib
slr6091	-0.288532	8.73861	0.0722722	NA	slr6091	slr6091,	unknown protein
5'UTR_TU888	-0.288036	9.41089	0.0777955	TU888	NA	NA	NA
ssr1528	-0.287681	10.4772	0.144524	TU2926	ssr1528	ssr1528,	hypothetical protein
sll1678	-0.287422	7.69791	0.0924979	TU230	sll1678	sll1678,	similar to spore maturation protein A
slr5021	-0.287246	7.85381	0.0984483	TU5025	slr5021	slr5021,	hypothetical protein
sll0643-as	-0.287218	7.78894	0.0901778	TU408	NA	NA	NA
CRISPR1-36	-0.28701	7.27046	0.129083	NA	NA	NA	NA
slr2012	-0.286786	10.2593	0.213548	TU757	slr2012	slr2012,	hypothetical protein
slr0214	-0.286431	7.63146	0.218369	NA	slr0214	slr0214,	cytosine-specific methyltransferase(5'-CGATCG-3')
3'UTR_TU454	-0.286326	10.6157	0.7953	TU454	NA	NA	NA
slr1325	-0.286261	9.55357	0.0590142	TU1697	slr1325	spoT,	GTP pyrophosphokinase
TR_TU793-1	-0.28618	9.05898	0.357483	TU793	NA	NA	NA
3'UTR_TU2735	-0.286074	9.11254	0.245482	TU2735	NA	NA	NA
nTU_TU1499	-0.285989	7.19568	0.213681	TU1499	NA	NA	NA
slr0076	-0.285689	10.2963	0.217557	TU3030	slr0076	slr0076,	hypothetical protein
slr0887	-0.285176	9.39222	0.145732	TU1195	slr0887	slr0887,	hypothetical protein
TR_TU2696-2	-0.285089	8.95606	0.31276	TU2696	NA	NA	NA
slr2025	-0.28497	11.4067	0.218181	TU771	slr2025	slr2025,	hypothetical protein
slr1406	-0.284842	9.30453	0.170832	TU1223	slr1406	slr1406,	periplasmic protein, function unknown
slr0966	-0.284568	9.7759	0.0712286	TU324	slr0966	trpA,	tryptophan synthase alpha chain
slr1251	-0.284505	9.64035	0.250491	TU1430	slr1251		peptidyl-prolyl cis-trans isomerase
5'UTR_TU2393	-0.284394	11.7039	0.0682403	TU2393	NA	NA	NA
3'UTR_TU1396	-0.284316	8.65493	0.170183	TU1396	NA	NA	NA
sll1004	-0.284113	8.54753	0.082952	NA	sll1004	sll1004,	hypothetical protein
5'UTR_TU1808	-0.284098	11.1941	0.592064	TU1808	NA	NA	NA
3'UTR_TU2900	-0.283984	9.35846	0.145315	TU2900	NA	NA	NA
sll0369	-0.283916	8.33135	0.110318	NA	sll0369	sll0369,	unknown protein
slr0676	-0.283753	9.18715	0.149902	TU393	slr0676	cysC,	adenylylsulfate kinase
slr0806	-0.28374	8.84257	0.0691933	TU1725	slr0806	slr0806,	hypothetical protein
slr2098-as2	-0.28358	7.32415	0.0816819	NA	NA	NA	NA
3'UTR_TU3400	-0.283267	8.31168	0.115242	TU3400	NA	NA	NA
3'UTR_TU3043	-0.2829	8.45055	0.168859	TU3043	NA	NA	NA
3'UTR_TU2510	-0.28255	9.34996	0.0983223	TU2510	NA	NA	NA
ssl5129	-0.282172	7.375	0.0965905	NA	ssl5129	ssl5129,	hypothetical protein
TR_TU3400-1	-0.28216	9.55726	0.268611	TU3400	NA	NA	NA
TR_TU757-2	-0.282104	10.1732	0.4252	TU757	NA	NA	NA
ssl2065	-0.282053	8.05169	0.161125	TU74	NA	NA	NA
slr0728	-0.281758	8.17139	0.101756	TU105	slr0728	slr0728,	hypothetical protein
sll7006	-0.281679	7.53521	0.268937	TU7002	sll7006	sll7006,	unknown protein
slr1226	-0.281647	9.60669	0.167177	TU1053	slr1226	purC,	phosphoribosyl aminoidazole succinocarboxamide synthetase
slr0585	-0.281568	10.8791	0.181668	TU3688	slr0585	argG,	argininosuccinate synthetase
3'UTR_TU750	-0.281254	8.77738	0.182982	TU750	NA	NA	NA
slr1753	-0.281158	8.99984	0.0801356	TU505	slr1753	slr1753,	hypothetical protein
sll5128	-0.281131	7.90565	0.157414	TU5129	sll5128	sll5128,	unknown protein
3'UTR_TU1224	-0.280974	9.63444	0.190101	TU1224	NA	NA	NA
slr0976	-0.280659	9.32313	0.0813611	TU349	slr0976	slr0976,	hypothetical protein
sll1656	-0.280656	11.2574	0.161818	TU268	sll1656	sll1656,	hypothetical protein
sll0044	-0.280541	8.92253	0.0787419	TU3311	sll0044	sll0044,	unknown protein
slr0541-as	-0.279904	12.223	0.193979	TU3384	NA	NA	NA
sll5094	-0.279856	8.42453	0.373819	NA	sll5094	sll5094,	plasmid stabilization protein
TR_TU948_TU949	-0.279802	10.5984	0.183053	TU949	NA	NA	NA
sll0335	-0.279714	8.89454	0.143269	NA	sll0335	sll0335,	hypothetical protein
3'UTR_TU835	-0.279683	11.1828	0.173881	TU835	NA	NA	NA
TR_TU198-2	-0.279048	11.0834	0.0940487	TU198	NA	NA	NA
slr1093	-0.279033	10.4124	0.105758	TU181	slr1093	folK,	2-amino-4-hydroxy-6-hydroxymethyldihydropteridine pyrophosphokinase
slr0351	-0.278944	8.579	0.0739861	TU2543	slr0351	slr0351,	hypothetical protein
sll0736	-0.278863	8.36832	0.102049	NA	sll0736	sll0736,	hypothetical protein
slr0016	-0.278475	8.64418	0.0684232	TU2595	slr0016	slr0016,	hypothetical protein
sll1682	-0.278393	9.43036	0.120337	NA	sll1682	sll1682,	alanine dehydrogenase
TR_TU253-1	-0.278321	10.3605	0.16439	TU253	NA	NA	NA
slr0484	-0.278137	9.48878	0.0737508	TU2761	slr0484	slr0484,	two-component sensor histidine kinase
slr1281	-0.277655	11.2415	0.264564	TU1954	slr1281	ndhJ,	NADH dehydrogenase subunit I
sll1022	-0.277359	9.87281	0.256954	TU374	sll1022	sll1022,	hypothetical protein
3'UTR_TU1598	-0.277	9.21973	0.0730241	TU1598	NA	NA	NA
3'UTR_TU755	-0.276852	9.7075	0.209618	TU755	NA	NA	NA
slr0111-as	-0.276723	7.5716	0.168046	TU3157	NA	NA	NA
3'UTR_TU1828	-0.276533	9.79489	0.445957	TU1828	NA	NA	NA
sll1909	-0.276131	10.1234	0.0735923	TU1473	sll1909	prmA,	probable methyltransferase
slr0743	-0.275911	10.1052	0.195696	TU119	slr0743	nusA,	similar to N utilization substance protein
5'UTR_TU2929	-0.27586	8.1397	0.206727	TU2929	NA	NA	NA
3'UTR_TU757	-0.275502	8.70009	0.324764	TU757	NA	NA	NA
slr2070	-0.275113	10.0845	0.203866	TU911	slr2070	slr2070,	hypothetical protein
slr0774	-0.274949	9.6648	0.120694	TU2496	slr0774	secD,	protein-export membrane protein SecD
nTU_TU2284	-0.274609	10.9237	0.279898	TU2284	NA	NA	NA
TR_TU924-1	-0.274481	11.1992	0.572963	TU924	NA	NA	NA
TR_TU528-1	-0.274308	10.331	0.231694	TU528	NA	NA	NA
73	-0.274262	10.4481	0.343849	NA	NA	NA	NA
sll0569	-0.273925	10.2714	0.138546	TU3698	sll0569	recA,	RecA gene product
TR_TU3311_TU3314	-0.273774	8.24699	0.323241	TU3311	NA	NA	NA
sll1653	-0.27326	9.70198	0.0837907	TU272	sll1653	ubiE,	2-phytyl-1,4-benzoquinone methyltransferase
sll1768	-0.273228	8.01251	0.113967	TU1253	sll1768	sll1768,	probable oligopeptides ABC transporter permease protein
ssr0657-as	-0.273096	8.85512	0.405589	TU2236	NA	NA	NA
3'UTR_TU3450	-0.272931	9.522	0.0853631	TU3450	NA	NA	NA
5'UTR_TU2907	-0.272908	9.39232	0.489499	TU2907	NA	NA	NA
slr0757	-0.272837	8.29591	0.169345	TU3611	slr0757	slr0757,	circadian clock protein KaiB homolog
ssl2996-as	-0.272733	8.00424	0.23127	TU3661	NA	NA	NA
3'UTR_TU2078	-0.272309	8.45049	0.451955	TU2078	NA	NA	NA
5'UTR_TU2595	-0.271981	8.51106	0.277431	TU2595	NA	NA	NA
TR_TU951_TU954	-0.271762	7.23483	0.536906	TU954	NA	NA	NA
slr0679-as3	-0.271728	13.9506	0.19528	NA	NA	NA	NA
3'UTR_TU3349	-0.271709	7.91048	0.154173	TU3349	NA	NA	NA
slr0862	-0.271675	8.48515	0.0817601	TU1395	slr0862	lmbP,	probable sugar kinase
TR_TU712-1	-0.271326	7.84004	0.21245	TU712	NA	NA	NA
slr0370	-0.271285	10.3653	0.0983223	TU2456	slr0370	gabD,	succinate-semialdehyde dehydrogenase (NADP+)
slr1793	-0.271239	11.3933	0.316897	TU244	slr1793	talB,	transaldolase
aTU_TU318	-0.270767	8.2226	0.668709	TU318	NA	NA	NA
slr0681	-0.269972	9.92225	0.164809	TU399	slr0681	slr0681,	probable sodium/calcium exchanger protein
sll1575	-0.269937	9.59617	0.0774469	TU730	sll1575	sll1575,	a part of spkA: serine/threonine protein kinase, regulates cellular motility ( disrupted by frameshift mutation)
1159	-0.269764	6.37491	0.264458	NA	NA	NA	NA
sll1866	-0.269736	9.72736	0.173212	TU1886	sll1866	sll1866,	hypothetical protein
5'UTR_TU295	-0.268941	8.36445	0.277097	TU295	NA	NA	NA
slr0689	-0.268028	9.54877	0.102717	TU422	slr0689	slr0689,	hypothetical protein
TR_TU2027_TU2028	-0.267884	12.5008	0.407928	TU2027	NA	NA	NA
3'UTR_TU289	-0.267876	9.3677	0.463462	TU289	NA	NA	NA
sll0737	-0.267844	7.81846	0.0993236	TU3300	sll0737	sll0737,	hypothetical protein
sll1263	-0.267782	8.8409	0.115242	TU1776	sll1263	sll1263,	cation efflux system protein
sll1570	-0.267705	8.22363	0.107444	NA	sll1570	sll1570,	unknown protein
3'UTR_TU1683	-0.267699	7.59736	0.210768	TU1683	NA	NA	NA
sll1039	-0.267631	8.80631	0.105249	NA	sll1039	sll1039,	hypothetical protein
3'UTR_TU3036	-0.267191	10.5998	0.351448	TU3036	NA	NA	NA
slr0655	-0.267154	9.99517	0.22119	TU3510	slr0655	slr0655,	hypothetical protein
slr1403	-0.267113	8.22642	0.111357	NA	slr1403	slr1403,	unknown protein
slr1760	-0.266992	8.62554	0.176777	NA	slr1760	slr1760,	two-component response regulator
slr1834	-0.266809	16.7989	0.345878	TU958	slr1834	psaA,	P700 apoprotein subunit Ia
sll1676	-0.266383	9.34755	0.117542	TU231	sll1676	malQ,	4-alpha-glucanotransferase
sll1758	-0.265704	10.3107	0.09719	TU1267	sll1758	glmM,	MrsA protein homolog
1168	-0.265455	6.48944	0.325854	NA	NA	NA	NA
sll0814	-0.265428	10.1298	0.348032	TU1740	sll0814	sll0814,	hypothetical protein
sll1823-as	-0.264675	9.48152	0.0938088	TU832	NA	NA	NA
aTU_TU1252	-0.264539	7.05693	0.124575	TU1252	NA	NA	NA
3'UTR_TU1542	-0.26408	10.2618	0.299939	TU1542	NA	NA	NA
slr0240	-0.263854	10.8679	0.259096	TU126	slr0240	slr0240,	transcriptional regulator
3'UTR_TU6071	-0.263708	9.67166	0.47788	TU6071	NA	NA	NA
TR_TU1271_TU1273	-0.263655	9.06904	0.321734	TU1271	NA	NA	NA
sll5079	-0.263534	8.3116	0.314473	TU5092	sll5079	sll5079,	probable short chain dehydrogenase
slr1510	-0.263427	10.2189	0.0867759	TU1635	slr1510	plsX,	fatty acid/phospholipid synthesis protein PlsX
3'UTR_TU1122	-0.263357	8.3417	0.138283	TU1122	NA	NA	NA
sll1341-as2	-0.263286	7.43293	0.191892	TU3451	NA	NA	NA
3'UTR_TU2506	-0.263201	8.82659	0.15901	TU2506	NA	NA	NA
3'UTR_TU135	-0.263105	7.30809	0.141129	TU135	NA	NA	NA
sll0226	-0.262971	10.448	0.26074	TU136	sll0226	ycf4,	photosystem I assembly related protein
sll1326-as	-0.262809	7.63472	0.382723	NA	NA	NA	NA
slr0120-as	-0.262518	9.12818	0.214372	TU3166	NA	NA	NA
TR_TU72_TU73	-0.262332	9.67257	0.199507	TU72	NA	NA	NA
slr0108	-0.262082	8.45367	0.453275	TU3152	slr0108	slr0108,	unknown protein
TR_TU865-2	-0.26164	9.65798	0.280038	TU865	NA	NA	NA
ssr0102	-0.261345	9.62953	0.0865924	TU2696	ssr0102	ycf40,	hypothetical protein YCF40
5'UTR_TU656	-0.261344	9.02555	0.395773	TU656	NA	NA	NA
sll1721	-0.261236	10.0822	0.10838	TU966	sll1721	pdhB,	pyruvate dehydrogenase E1 component, beta subunit
slr0825	-0.261054	9.6442	0.0985024	TU2983	slr0825	slr0825,	probable peptidase
TR_TU320-1	-0.260508	9.39984	0.162358	TU320	NA	NA	NA
sll1394	-0.260483	10.0352	0.276598	TU50	sll1394		peptide methionine sulfoxide reductase
slr0447	-0.260295	12.1131	0.219675	TU2184	slr0447	amiC,	periplasmic protein, ABC-type urea transport system substrate-binding protein
sll1885	-0.260184	8.82968	0.0985097	TU1854	sll1885	sll1885,	unknown protein
3'UTR_TU3714	-0.259945	9.04545	0.204707	TU3714	NA	NA	NA
sll0505	-0.259847	9.03503	0.125468	TU3377	sll0505	sll0505,	hypothetical protein
sll1586	-0.259526	9.10909	0.116275	TU1531	sll1586	sll1586,	unknown protein
slr0287	-0.259354	11.463	0.458247	TU2205	slr0287	slr0287,	hypothetical protein
3'UTR_TU3680	-0.259128	7.99421	0.117129	TU3680	NA	NA	NA
sll1258-as	-0.258979	7.43638	0.523377	NA	NA	NA	NA
TR_TU5121-1	-0.25882	8.15775	0.597517	TU5121	NA	NA	NA
3'UTR_TU2137	-0.258526	8.7792	0.186069	TU2137	NA	NA	NA
sll0284	-0.257942	8.97798	0.0950618	TU3192	sll0284	sll0284,	hypothetical protein
TR_TU3706_TU3707	-0.257865	10.0172	0.162213	TU3706	NA	NA	NA
slr1531	-0.257611	9.95862	0.0846375	TU1970	slr1531	ffh,	signal recognition particle protein
sll0575	-0.257455	9.05329	0.0910442	NA	sll0575		probable lipopolysaccharide ABC transporter ATP binding subunit
sll1858	-0.257326	9.6976	0.0987279	TU2315	sll1858	sll1858,	unknown protein
TR_TU216-1	-0.257078	6.78904	0.241841	TU216	NA	NA	NA
ssl8039	-0.25686	7.42335	0.361563	TU8040	ssl8039	ssl8039,	unknown protein
sll1709	-0.256502	8.96899	0.16637	TU1310	sll1709	gdh,	3-ketoacyl-acyl carrier protein reductase
nTU_TU3111	-0.256121	8.06999	0.305941	TU3111	NA	NA	NA
sll1414	-0.255847	10.8175	0.32233	TU1643	sll1414	sll1414,	hypothetical protein
3'UTR_TU603	-0.255342	7.88615	0.216293	TU603	NA	NA	NA
slr1253	-0.255112	11.59	0.0971596	TU1437	slr1253	slr1253,	unknown protein
slr0452	-0.25492	11.1593	0.218369	TU3672	slr0452	ilvD,	dihydroxyacid dehydratase
TR_TU8_TU9	-0.254494	10.1401	0.268763	TU9	NA	NA	NA
sll5069	-0.254231	8.9779	0.117387	NA	sll5069	sll5069,	unknown protein
3'UTR_TU2168	-0.253878	18.67	0.091776	TU2168	NA	NA	NA
TR_TU3121_TU3122	-0.253865	8.01029	0.31646	TU3122	NA	NA	NA
sll1242	-0.253855	10.3931	0.202184	TU1811	sll1242	sll1242,	hypothetical protein
3'UTR_TU2231	-0.253522	9.49706	0.101261	TU2231	NA	NA	NA
slr2003	-0.25324	9.9325	0.148008	TU1488	slr2003	slr2003,	hypothetical protein
3'UTR_TU7033	-0.253213	8.0035	0.279649	TU7033	NA	NA	NA
slr0755	-0.252948	8.39485	0.514137	TU3608	slr0755	slr0755,	hypothetical protein
ssl0900	-0.252935	9.57705	0.185242	TU2744	NA	NA	NA
3'UTR_TU3336	-0.252896	9.45328	0.202661	TU3336	NA	NA	NA
ncr0090	-0.252759	8.03483	0.508048	TU181	NA	NA	NA
3'UTR_TU1381	-0.252695	8.01029	0.158116	TU1381	NA	NA	NA
3'UTR_TU3588	-0.252237	6.60749	0.273651	TU3588	NA	NA	NA
slr0906	-0.252143	14.7385	0.547391	TU2928	slr0906	psbB,	photosystem II core light harvesting protein
sll0456	-0.251924	9.2114	0.0994703	TU2772	sll0456	sll0456,	hypothetical protein
3'UTR_TU305	-0.251349	8.58461	0.181743	TU305	NA	NA	NA
1314	-0.250853	10.632	0.183084	NA	NA	NA	NA
slr0531	-0.250774	7.8664	0.0973874	NA	slr0531	slr0531,	glucosylglycerol transport system permease protein
slr0079	-0.250105	9.43253	0.106618	TU3039	slr0079		probable general secretion pathway protein E
3'UTR_TU5086	-0.249912	8.42003	0.316786	TU5086	NA	NA	NA
TR_TU1815_TU1816	-0.24983	10.7825	0.682607	TU1816	NA	NA	NA
TR_TU246-1	-0.249594	9.85902	0.446493	TU246	NA	NA	NA
5'UTR_TU1742	-0.249489	8.58033	0.205963	TU1742	NA	NA	NA
sll1470	-0.249367	10.7935	0.116152	TU3584	sll1470	LeuC,	3-isopropylmalate dehydratase large subunit
3'UTR_TU2109	-0.249207	10.4899	0.254059	TU2109	NA	NA	NA
TR_TU2784-1	-0.249039	7.68212	0.156978	TU2784	NA	NA	NA
slr1761	-0.248868	11.1357	0.433363	TU514	slr1761	ytfC,	FKBP-type peptidyl-prolyl cis-trans isomerase, periplasmic protein
ncl1450	-0.24877	9.08752	0.234699	TU3007	NA	NA	NA
sll0444	-0.24876	9.27148	0.183696	NA	sll0444	sll0444,	unknown protein
sll1165-as3	-0.248693	7.37503	0.447774	TU1413	NA	NA	NA
slr0199	-0.248553	8.14774	0.259911	TU2885	slr0199	slr0199,	hypothetical protein
3'UTR_TU2220	-0.248515	9.27019	0.190101	TU2220	NA	NA	NA
ssr6032	-0.248448	9.37689	0.143444	NA	ssr6032	ssr6032,	hypothetical protein
sll1358	-0.248398	9.67682	0.0862026	TU1100	sll1358	sll1358,	putative oxalate decarboxylase, periplasmic protein
TR_TU2929-1	-0.248277	7.0103	0.33502	TU2929	NA	NA	NA
5'UTR_TU3378	-0.24785	10.1467	0.423921	TU3378	NA	NA	NA
sll0174	-0.247821	8.44474	0.105154	TU2398	sll0174	sll0174,	hypothetical protein
slr2008	-0.247057	9.79538	0.357773	TU757	slr2008	slr2008,	hypothetical protein
sll0401	-0.24698	10.3915	0.1743	TU2692	sll0401	gltA,	citrate synthase
slr1878	-0.246792	8.54856	0.152575	TU1260	slr1878	cpcE,	phycocyanin alpha-subunit phycocyanobilin lyase
slr1363	-0.246601	8.60548	0.094982	TU1136	slr1363	slr1363,	hypothetical protein
sll1052	-0.2462	8.45006	0.110554	TU82	sll1052	sll1052,	hypothetical protein
slr1718	-0.246085	9.81811	0.173492	TU1505	slr1718	slr1718,	hypothetical protein
TR_TU198-3	-0.245549	9.26436	0.377419	TU198	NA	NA	NA
sll1054	-0.245193	9.77009	0.138435	TU78	sll1054	sll1054,	hypothetical protein
sll1693	-0.24508	9.28447	0.105463	TU1332	sll1693	sll1693,	hypothetical protein
TR_TU221-1	-0.244942	8.21549	0.365116	TU221	NA	NA	NA
TR_TU3154-1	-0.244224	11.2036	0.186858	TU3154	NA	NA	NA
slr0078	-0.243892	8.9551	0.294382	NA	slr0078	slr0078,	putative 6-pyruvoyl tetrahydrobiopterin synthase
slr0731	-0.243776	10.7155	0.110074	TU107	slr0731	slr0731,	hypothetical protein
sll0330-as	-0.243747	8.65764	0.148641	TU2475	NA	NA	NA
1025	-0.243706	6.29983	0.103161	NA	NA	NA	NA
sll0373	-0.243606	8.69812	0.188422	TU2863	sll0373		gamma-glutamyl phosphate reductase
sll1760	-0.24312	9.07816	0.124538	NA	sll1760	thrB,	homoserine kinase
3'UTR_TU3469	-0.242848	8.56499	0.158108	TU3469	NA	NA	NA
ssl0788	-0.242748	8.93136	0.170832	TU2669	ssl0788	ssl0788,	hypothetical protein
slr1102-as	-0.242622	6.76448	0.318447	NA	NA	NA	NA
5'UTR_TU2572	-0.242579	14.1593	0.818824	TU2572	NA	NA	NA
sll0442	-0.242548	8.03402	0.133631	NA	sll0442	sll0442,	hypothetical protein
5'UTR_TU349	-0.24247	9.23728	0.367797	TU349	NA	NA	NA
3'UTR_TU2139	-0.24231	8.28382	0.225185	TU2139	NA	NA	NA
ssl7042	-0.241929	7.71894	0.455247	NA	ssl7042	ssl7042,	hypothetical protein
sll0923-as2	-0.241892	9.03878	0.771764	TU345	NA	NA	NA
TR_TU2895_TU2896	-0.241646	8.22193	0.317741	TU2896	NA	NA	NA
TR_TU1141-2	-0.241283	8.02695	0.14444	TU1141	NA	NA	NA
TR_TU3065_TU3067	-0.24115	12.4681	0.880039	TU3067	NA	NA	NA
ncr1170	-0.241012	7.62736	0.462485	NA	NA	NA	NA
3'UTR_TU608	-0.240803	7.81304	0.234311	TU608	NA	NA	NA
3'UTR_TU1051	-0.240783	7.62059	0.148364	TU1051	NA	NA	NA
sll1906	-0.240733	9.06785	0.165945	TU1479	sll1906	sll1906,	hypothetical protein
slr1164	-0.240721	9.78498	0.186927	TU2003	slr1164	nrdA,	ribonucleotide reductase subunit alpha
ssl2971	-0.240552	9.79165	0.126712	TU2139	ssl2971	ssl2971,	hypothetical protein
anTU_TU2635	-0.240418	7.93081	0.755287	TU2635	NA	NA	NA
5'UTR_TU2088	-0.240097	9.91435	0.763943	TU2088	NA	NA	NA
aTU_TU1387	-0.239322	13.0225	0.187791	TU1387	NA	NA	NA
slr0914	-0.239237	7.56763	0.116152	TU2929	slr0914	slr0914,	unknown protein
slr0661	-0.239183	10.2975	0.196914	TU3521	slr0661	proC,	pyrroline-5-carboxylate reductase
TR_TU1720-1	-0.239109	6.67022	0.606727	TU1720	NA	NA	NA
slr1050-as	-0.239009	10.7553	0.648419	NA	NA	NA	NA
3'UTR_TU1686	-0.238644	9.65659	0.186776	TU1686	NA	NA	NA
slr1799	-0.238492	9.28699	0.127091	TU264	slr1799	slr1799,	hypothetical protein
TR_TU2776_TU2777	-0.238316	10.0589	0.544013	TU2776	NA	NA	NA
sll1652	-0.237722	10.1785	0.273513	TU273	sll1652	sll1652,	hypothetical protein
ncr0930	-0.237689	8.45932	0.433251	TU2036	NA	NA	NA
slr1238	-0.23755	9.52584	0.146052	TU1083	slr1238	gshB,	glutathione synthetase
3'UTR_TU3112	-0.237401	7.05444	0.266655	TU3112	NA	NA	NA
1108	-0.237368	9.72631	0.448462	NA	NA	NA	NA
3'UTR_TU663	-0.237349	8.07526	0.411785	TU663	NA	NA	NA
slr1450-as	-0.237055	10.0184	0.326239	TU1121	NA	NA	NA
ssl8010	-0.23677	8.71962	0.223081	TU8008	ssl8010	ssl8010,	type I restriction-modification system, M subunit
sll5060-as	-0.236707	7.51289	0.495746	TU5071	NA	NA	NA
sll1971-as	-0.236599	7.02048	0.260306	TU910	NA	NA	NA
sll1468	-0.236466	9.34374	0.303058	TU998	sll1468	bhy,	beta-carotene hydroxylase
TR_TU87-1	-0.236253	9.24054	0.288306	TU87	NA	NA	NA
TR_TU1200-3	-0.235949	7.3531	0.549884	TU1200	NA	NA	NA
sll1561	-0.235828	9.68512	0.118711	TU2034	sll1561	putA,	proline oxidase
slr1234	-0.235567	9.17049	0.237649	TU1069	slr1234	slr1234,	protein kinase C inhibitor
aTU_TU2924	-0.235325	8.13521	0.430674	TU2924	NA	NA	NA
TR_TU791-1	-0.235275	8.70036	0.562813	TU791	NA	NA	NA
slr0146	-0.234914	11.3181	0.418203	TU2264	slr0146	slr0146,	hypothetical protein
3'UTR_TU1865	-0.234389	8.21089	0.10659	TU1865	NA	NA	NA
sll0828	-0.234305	8.6354	0.139972	TU3005	sll0828	nylA,	putative amidase
3'UTR_TU6086	-0.234266	8.09983	0.194989	TU6086	NA	NA	NA
ncl1725	-0.234171	16.5938	0.750315	TU3575	NA	NA	NA
5'UTR_TU2049	-0.234095	9.23238	0.192871	TU2049	NA	NA	NA
TR_TU1276-1	-0.233725	12.56	0.211782	TU1276	NA	NA	NA
slr1291	-0.233544	9.40554	0.333292	TU282	slr1291	ndhD2,	NADH dehydrogenase subunit 4
5'UTR_TU949	-0.233541	9.34842	0.398572	TU949	NA	NA	NA
sll0053	-0.233529	9.6906	0.154078	TU2735	sll0053	accC,	biotin carboxylase
ssl7053-as	-0.23287	7.985	0.207988	TU7048	NA	NA	NA
sll1058	-0.232827	9.54392	0.1059	TU72	sll1058	dapB,	dihydrodipicolinate reductase
slr0244	-0.232695	11.8772	0.322594	TU130	slr0244	slr0244,	hypothetical protein
3'UTR_TU272	-0.232338	8.58775	0.30912	TU272	NA	NA	NA
gaiTU_TU7056	-0.232031	7.03478	0.175043	TU7056	NA	NA	NA
3'UTR_TU2186	-0.231997	9.67552	0.369993	TU2186	NA	NA	NA
sll1538	-0.231966	8.34001	0.122817	NA	sll1538	bgl,	similar to beta-hexosaminidase a precursor
TR_TU2907-1	-0.231616	8.30428	0.442775	TU2907	NA	NA	NA
3'UTR_TU483	-0.231584	8.48937	0.367635	TU483	NA	NA	NA
sll0819	-0.231571	15.1492	0.672274	TU1727	sll0819	psaF,	photosystem I reaction center subunit III precursor (PSI-F), plastocyanin (cyt c553) docking protein
5'UTR_TU561	-0.231519	7.48267	0.357437	TU561	NA	NA	NA
3'UTR_TU221	-0.231471	7.67475	0.202363	TU221	NA	NA	NA
3'UTR_TU966	-0.231436	8.76542	0.277611	TU966	NA	NA	NA
5'UTR_TU379	-0.231184	9.09409	0.696341	TU379	NA	NA	NA
sll1571	-0.230805	9.57719	0.405636	TU742	sll1571	sll1571,	hypothetical protein
sll0083	-0.230795	9.65423	0.160441	TU3036	sll0083	gmhA,	phosphoheptose isomerase
slr0865	-0.230541	8.46811	0.125447	NA	slr0865	slr0865,	hypothetical protein
sll1713	-0.230255	9.25928	0.20166	TU986	sll1713		histidinol-phosphate aminotransferase
3'UTR_TU257	-0.230193	8.29556	0.170105	TU257	NA	NA	NA
sll0148-as2	-0.229732	7.8044	0.321642	NA	NA	NA	NA
slr0881	-0.229508	9.36484	0.222979	TU1179	slr0881	slr0881,	unknown protein
3'UTR_TU2047	-0.229213	9.16665	0.439203	TU2047	NA	NA	NA
3'UTR_TU2996	-0.229172	7.77883	0.112827	TU2996	NA	NA	NA
ssl5065	-0.228799	7.50273	0.184437	NA	ssl5065	ssl5065,	unknown protein
slr1515	-0.22855	10.3171	0.176659	TU1645	slr1515	slr1515,	putative membrane protein required for bicarbonate uptake
slr1280	-0.228401	10.882	0.281486	TU1954	slr1280	ndhK,	NADH dehydrogenase subunit NdhK
slr6049	-0.228117	8.57397	0.250593	TU6047	slr6049	slr6049,	hypothetical protein
TR_TU1083-1	-0.228063	8.94061	0.30017	TU1083	NA	NA	NA
TR_TU352_TU353	-0.22764	7.92577	0.493875	TU352	NA	NA	NA
slr0400	-0.227491	9.20659	0.119214	TU2228	slr0400		hypothetical protein
sll0497	-0.227071	9.56546	0.203866	NA	sll0497	sll0497,	hypothetical protein
slr0543	-0.226869	10.9491	0.174583	TU3385	slr0543	trpB,	tryptophan synthase beta subunit
TR_TU119-1	-0.226615	12.3469	0.197291	TU119	NA	NA	NA
sll1594	-0.226481	8.25432	0.142639	TU1521	sll1594	rbcR,	ndhF3 operon transcriptional regulator, LysR family protein
slr1721	-0.226369	9.14477	0.116421	TU1506	slr1721	slr1721,	hypothetical protein
sll1500-as	-0.226159	8.517	0.312543	NA	NA	NA	NA
sll0899	-0.226056	9.644	0.123917	TU3405	sll0899	glmU,	UDP-N-acetylglucosamine pyrophosphorylase
slr2077-as	-0.225979	9.44973	0.27533	NA	NA	NA	NA
slr1076	-0.225736	8.02005	0.170832	NA	slr1076	slr1076,	probable glycosyltransferase
slr1541	-0.225342	9.83162	0.200112	TU995	slr1541	slr1541,	hypothetical protein
nTU_TU1774	-0.225248	9.65262	0.271099	TU1774	NA	NA	NA
5'UTR_TU1451	-0.224837	9.97132	0.756408	TU1451	NA	NA	NA
slr1540	-0.224607	10.1754	0.287792	TU995	slr1540	slr1540,	mRNA-binding protein
sll0064	-0.223831	11.1075	0.235711	TU2714	sll0064	sll0064,	periplasmic protein, putative polar amino acid transport system substrate-binding protein
sll1098	-0.223829	12.1327	0.180562	TU1986	sll1098		elongation factor EF-G
5'UTR_TU201	-0.223805	8.98116	0.173492	TU201	NA	NA	NA
3'UTR_TU1915	-0.223531	9.01688	0.200796	TU1915	NA	NA	NA
sll1775	-0.223454	9.18222	0.150514	TU1237	sll1775	sll1775,	hypothetical protein
5'UTR_TU807	-0.223386	13.8804	0.720411	TU807	NA	NA	NA
sll6076-as	-0.223316	8.31167	0.619095	TU6071	NA	NA	NA
gTU_TU1890	-0.223304	13.6034	0.491605	TU1890	NA	NA	NA
5'UTR_TU1332	-0.22277	9.01914	0.453275	TU1332	NA	NA	NA
3'UTR_TU784	-0.222651	9.18123	0.357483	TU784	NA	NA	NA
slr1909	-0.22238	9.33891	0.153609	TU599	slr1909	slr1909,	two-component response regulator NarL subfamily
slr1130-as	-0.222308	9.82465	0.198	TU89	NA	NA	NA
3'UTR_TU1188	-0.222213	8.16743	0.388367	TU1188	NA	NA	NA
3'UTR_TU310	-0.222038	8.5684	0.128421	TU310	NA	NA	NA
slr1638	-0.22164	12.0405	0.455247	TU2133	slr1638	slr1638,	hypothetical protein
sll0445	-0.221382	9.54402	0.176603	NA	sll0445	sll0445,	unknown protein
sll0461	-0.221263	9.72532	0.144115	TU2744	sll0461		gamma-glutamyl phosphate reductase
3'UTR_TU791	-0.221164	9.80567	0.406118	TU791	NA	NA	NA
slr7008	-0.221056	6.7355	0.518444	NA	slr7008	slr7008,	putative transposase [ISY203k: 4154 - 5327]
slr0940	-0.220893	9.3395	0.155491	TU2078	slr0940	crtQ,	zeta-carotene desaturase
ncl1200	-0.220753	8.63646	0.182925	TU2481	NA	NA	NA
5'UTR_TU209	-0.220688	8.19769	0.241712	TU211	NA	NA	NA
Norf3	-0.220542	9.33046	0.562022	TU597	NA	NA	NA
slr5073	-0.220526	8.56516	0.165054	TU5087	slr5073	slr5073,	unknown protein
slr0070	-0.220524	8.89725	0.148193	NA	slr0070	fmt,	methionyl-tRNA formyltransferase
slr1610	-0.220443	9.52265	0.14148	TU353	slr1610	slr1610,	putative C-3 methyl transferase
5'UTR_TU456	-0.219963	11.6825	0.414678	TU456	NA	NA	NA
TR_TU3363-1	-0.219824	9.00517	0.233363	TU3363	NA	NA	NA
sll1147	-0.219792	9.89319	0.14257	TU1441	sll1147	sll1147,	glutathione S-transferase
sll1495	-0.219566	8.58273	0.184695	NA	sll1495	sll1495,	hypothetical protein
slr5005-as16	-0.219174	7.15373	0.253242	TU5018	NA	NA	NA
TR_TU1705-1	-0.219147	8.01694	0.534027	TU1705	NA	NA	NA
slr1768-as	-0.219141	8.27462	0.297623	TU526	NA	NA	NA
ssr3159	-0.219028	7.62598	0.458163	TU1242	NA	NA	NA
3'UTR_TU3466	-0.218711	11.1291	0.212758	TU3466	NA	NA	NA
5'UTR_TU1762	-0.218688	11.192	0.197247	TU1762	NA	NA	NA
5'UTR_TU3443	-0.21855	13.4817	0.479174	TU3443	NA	NA	NA
ssl0438	-0.21817	7.92145	0.326744	TU1569	ssl0438	ssl0438,	similar to 50S ribosomal protein L12
slr2044	-0.218114	8.51852	0.250221	NA	slr2044	slr2044,	zinc transport system ATP-binding protein
nTU_TU1054	-0.218054	10.6981	0.241773	TU1054	NA	NA	NA
sll1968	-0.217689	10.2951	0.396282	TU914	sll1968	pmgA,	photomixotrophic growth related protein, PmgA
3'UTR_TU3162	-0.217541	7.47667	0.265864	TU3162	NA	NA	NA
sll0086-as	-0.217492	8.81867	0.618987	TU3030	NA	NA	NA
sll1946	-0.217393	8.2312	0.175043	NA	sll1946	sll1946,	hypothetical protein
slr0417	-0.217322	10.6106	0.25642	TU2836	slr0417		DNA gyrase subunit A
3'UTR_TU3314	-0.217268	9.43835	0.310131	TU3314	NA	NA	NA
3'UTR_TU914	-0.217159	8.13688	0.462456	TU914	NA	NA	NA
slr1517	-0.217098	8.90035	0.139187	TU1650	slr1517	leuB,	3-isopropylmalate dehydrogenase
sll0408-as	-0.216945	7.52823	0.288006	TU2673	NA	NA	NA
slr2017	-0.216917	9.03274	0.456461	TU763	slr2017	slr2017,	type 4 pilin-like protein, essential for motility
slr0156	-0.216859	8.82208	0.170105	TU2280	slr0156		ClpB protein
3'UTR_TU1306	-0.21683	7.50335	0.184623	TU1306	NA	NA	NA
sll0410	-0.216808	9.65035	0.130454	TU2670	sll0410	sll0410,	hypothetical protein
slr1288	-0.216802	9.59163	0.214481	TU1960	slr1288	slr1288,	hypothetical protein
slr0318	-0.216454	8.36554	0.177428	NA	slr0318	slr0318,	unknown protein
914	-0.216446	6.55931	0.20942	NA	NA	NA	NA
slr7015-as	-0.21629	7.49239	0.287618	TU7005	NA	NA	NA
slr1512	-0.216221	9.86175	0.336279	TU1642	slr1512	slr1512,	sodium-dependent bicarbonate transporter
TR_TU5122-2	-0.216216	10.4508	0.571789	TU5122	NA	NA	NA
3'UTR_TU810	-0.216118	7.66411	0.236595	TU810	NA	NA	NA
sll1614	-0.215804	8.33283	0.225569	NA	sll1614	PMA1,	cation-transporting P-type ATPase
sll1151	-0.215471	8.7685	0.187665	TU1431	sll1151	sll1151,	unknown protein
3'UTR_TU2716	-0.215398	11.0356	0.261761	TU2716	NA	NA	NA
slr2098-as	-0.21508	9.1878	0.265265	TU1603	NA	NA	NA
slr0608	-0.214985	10.445	0.220956	TU3716	slr0608	hisI,	histidine biosynthesis bifunctional protein HisIE
809	-0.214884	10.2654	0.264231	NA	NA	NA	NA
slr0624	-0.214826	9.48128	0.163775	TU3133	slr0624	slr0624,	UDP-N-acetylglucosamine 2-epimerase
TR_TU2061_TU2062	-0.214791	7.61982	0.819236	TU2061	NA	NA	NA
slr1755	-0.214762	8.85857	0.144524	TU508	slr1755	gpsA,	NAD+ dependent glycerol-3-phosphate dehydrogenase
slr1208	-0.214657	9.54453	0.168046	TU896	slr1208	slr1208,	probable oxidoreductase
sll1189	-0.214584	9.18076	0.140917	TU305	sll1189	glcE,	glycolate oxidase subunit GlcE
slr0600-as2	-0.214527	7.7933	0.331492	NA	NA	NA	NA
slr1842	-0.214501	9.86327	0.200466	TU972	slr1842	cysK,	cysteine synthase
3'UTR_TU3538	-0.214219	7.90027	0.39686	TU3538	NA	NA	NA
sll0833	-0.213976	8.64116	0.145577	TU2991	sll0833	sll0833,	probable oligopeptides ABC transporter permease protein
sll1522	-0.213893	8.32818	0.184736	NA	sll1522	pgsA,	CDP-diacylglycerol--glycerol-3-phosphate 3-phosphatidyltransferase
3'UTR_TU386	-0.213824	8.32696	0.15026	TU386	NA	NA	NA
sll1870	-0.213701	7.88264	0.300412	TU1876	sll1870	sll1870,	ATP-binding protein of ABC transporter
sll0374	-0.212733	8.84148	0.201749	TU2863	sll0374	braG,	urea transport system ATP-binding protein
sll1181-as	-0.212593	16.0282	0.474297	TU1928	NA	NA	NA
slr0597	-0.212394	9.68122	0.192871	TU3701	slr0597	purH,	phosphoribosyl aminoimidazole carboxy formyl formyltransferase/inosinemonophosphate cyclohydrolase (PUR-H(J))
TR_TU2147_TU2148	-0.212127	12.481	0.280499	TU2148	NA	NA	NA
smr0008	-0.212033	14.9536	0.426217	TU548	smr0008	psbJ,	photosystem II PsbJ protein
sll1362	-0.211967	9.38599	0.157499	TU1092	sll1362	ileS,	isoleucyl-tRNA synthetase
TR_TU3658_TU3661	-0.211505	13.6169	0.579237	TU3661	NA	NA	NA
slr1028	-0.211484	8.13617	0.139754	NA	slr1028	slr1028,	unknown protein
slr6097-as2	-0.211403	7.84917	0.594209	TU6092	NA	NA	NA
slr0318-as	-0.211229	8.32323	0.286727	TU3204	NA	NA	NA
slr0662	-0.211189	9.08844	0.236335	TU3525	slr0662		arginine decarboxylase
slr1322	-0.211101	10.432	0.338426	TU1686	slr1322	slr1322,	putative modulator of DNA gyrase; TldD
slr1028-as6	-0.210963	8.80849	0.769859	TU646	NA	NA	NA
ssr2551	-0.210736	9.45813	0.237794	TU1645	ssr2551	ssr2551,	hypothetical protein
slr0293	-0.210721	9.31622	0.180562	TU2213	slr0293	gcvP,	glycine dehydrogenase
slr1053	-0.210683	8.20947	0.22631	NA	slr1053	slr1053,	unknown protein
slr0938	-0.210589	8.56358	0.142639	TU2075	slr0938	slr0938,	probable UDP-N-acetylmuramyl tripeptide synthetase
TR_TU312-1	-0.210517	11.7509	0.375613	TU312	NA	NA	NA
sll8001-as	-0.210378	7.11759	0.365815	TU8003	NA	NA	NA
1395	-0.210098	7.22456	0.612618	NA	NA	NA	NA
3'UTR_TU3709	-0.209725	8.4659	0.334785	TU3710	NA	NA	NA
3'UTR_TU377	-0.209629	9.4177	0.24137	TU377	NA	NA	NA
slr0444	-0.20949	9.53545	0.192247	TU2172	slr0444	aroA,	3-phosphoshikimate 1-carboxyvinyltransferase
aTU_TU125	-0.209335	7.54891	0.364009	TU125	NA	NA	NA
3'UTR_TU2561	-0.209322	8.99398	0.37863	TU2561	NA	NA	NA
anTU_TU40	-0.209225	12.7911	0.228005	TU40	NA	NA	NA
sll0147	-0.209178	8.86221	0.158241	TU2274	sll0147	sll0147,	hypothetical protein
sll1218	-0.208956	9.20218	0.262931	TU1720	sll1218		hypothetical protein YCF39
3'UTR_TU2832	-0.208716	8.29925	0.321694	TU2832	NA	NA	NA
sll0578	-0.20867	8.91838	0.217557	NA	sll0578	purK,	phosphoribosylaminoimidazole carboxylase ATPase subunit
slr0312	-0.2086	9.27514	0.306681	NA	slr0312	slr0312,	two-component response regulator NarL subfamily
TR_TU677-1	-0.208354	7.54944	0.290748	TU677	NA	NA	NA
slr1661	-0.208259	8.57569	0.162083	TU3645	slr1661	slr1661,	hypothetical protein
sll1945	-0.207528	10.7714	0.289512	TU542	sll1945	sll1945,	1-deoxyxylulose-5-phosphate synthase
5'UTR_TU3715	-0.207424	9.45813	0.186216	TU3715	NA	NA	NA
sll0658	-0.207272	8.85433	0.194989	TU3291	sll0658	sll0658,	hypothetical protein
sll1219-as	-0.207216	10.2841	0.374974	TU1717	NA	NA	NA
sll0863	-0.206889	8.06873	0.1711	TU1200	sll0863	sll0863,	hypothetical protein
sll1663	-0.206867	10.2397	0.1931	TU253	sll1663	sll1663,	phycocyanin alpha phycocyanobilin lyase related protein
slr1647	-0.206831	8.19624	0.22119	NA	slr1647	slr1647,	hypothetical protein
slr0959	-0.206713	8.76565	0.174448	TU2105	slr0959	slr0959,	hypothetical protein
ssl6018	-0.20656	7.78395	0.42143	NA	ssl6018	ssl6018,	unknown protein
TR_TU3172-2	-0.206513	8.79735	0.325854	TU3172	NA	NA	NA
sll0902	-0.206439	9.72663	0.190101	TU3396	sll0902	argF,	ornithine carbamoyltransferase
sll1096	-0.206375	11.6183	0.572909	TU1986	sll1096	rpsL,	30S ribosomal protein S12
slr1271	-0.206338	9.81583	0.203312	TU1942	slr1271		probable UDP-N-acetyl-D-mannosaminuronic acid transferase
3'UTR_TU7058	-0.206173	7.51651	0.301702	TU7058	NA	NA	NA
slr0264-as	-0.206125	8.58356	0.458163	TU1550	NA	NA	NA
1227	-0.205928	7.35809	0.16789	NA	NA	NA	NA
ssr5120	-0.205878	9.71594	0.48612	TU5122	ssr5120	ssr5120,	unknown protein
slr0962	-0.205861	10.6174	0.260955	TU315	slr0962	slr0962,	unknown protein
TR_TU2867-1	-0.205756	8.58847	0.232022	TU2867	NA	NA	NA
TR_TU2863-2	-0.2054	7.58428	0.537192	TU2863	NA	NA	NA
slr0583	-0.205354	9.683	0.157512	TU2982	slr0583	slr0583,	similar to GDP-fucose synthetase
5'UTR_TU1642	-0.205342	9.5831	0.250025	TU1642	NA	NA	NA
sll1899	-0.205172	9.50328	0.190101	TU1818	sll1899	ctaB,	cytochrome c oxidase folding protein
ncr0330	-0.205079	6.95172	0.233363	TU781	NA	NA	NA
TR_TU795-1	-0.205079	8.11317	0.360575	TU795	NA	NA	NA
slr0531-as	-0.20493	8.83397	0.499608	TU3353	NA	NA	NA
slr1162	-0.204334	7.60628	0.3169	TU1999	slr1162	slr1162,	unknown protein
3'UTR_TU2523	-0.204272	8.42791	0.173103	TU2523	NA	NA	NA
TR_TU995-1	-0.204214	10.1186	0.511958	TU995	NA	NA	NA
slr1311-as	-0.204112	7.59925	0.28351	TU12	NA	NA	NA
sll1276	-0.204089	8.7998	0.190414	TU1131	sll1276	sll1276,	ATP-binding protein of ABC transporter
3'UTR_TU2879	-0.203735	9.95111	0.552801	TU2879	NA	NA	NA
slr1946	-0.203719	8.79442	0.357437	NA	slr1946	slr1946,	hypothetical protein
sll0329	-0.203657	11.1851	0.476456	TU2480	sll0329	gnd,	6-phosphogluconate dehydrogenase
3'UTR_TU700	-0.203245	9.54667	0.721577	TU700	NA	NA	NA
sll0754	-0.203086	11.3675	0.155527	TU2514	sll0754	rbfA,	ribosome binding factor A
slr0520	-0.202833	9.0456	0.19722	TU3097	slr0520		phosphoribosyl formylglycinamidine synthase
ncl0830	-0.202788	10.9149	0.378008	TU1763	NA	NA	NA
sll0722-as	-0.202583	7.56497	0.235711	TU3619	NA	NA	NA
sll0297	-0.202437	10.6532	0.285595	TU2371	sll0297	sll0297,	hypothetical protein
sll1865	-0.20199	9.77316	0.305721	TU2295	sll1865	prfB,	peptide chain release factor 2
slr1181-as	-0.201819	9.86644	0.224541	NA	NA	NA	NA
3'UTR_TU2012	-0.201815	8.3247	0.287792	TU2012	NA	NA	NA
sll1217	-0.201802	8.84669	0.163974	TU1720	sll1217	sll1217,	unknown protein
slr0168	-0.20173	9.34757	0.233607	TU2391	slr0168	slr0168,	unknown protein
slr1022	-0.20168	10.0505	0.26928	TU638	slr1022	argD,	N-acetylornithine aminotransferase
sll0750-as	-0.201333	9.09223	0.352993	TU2519	NA	NA	NA
slr0661-as	-0.201268	9.81346	0.782164	TU5112	NA	NA	NA
slr0236	-0.201204	9.89061	0.231482	TU119	slr0236	slr0236,	similar to glutathione S-transferase
sll1081	-0.201155	7.80883	0.219145	TU794	sll1081	sll1081,	ABC transport system permease protein
sll1244	-0.201082	12.0643	0.463299	TU1808	sll1244	rplI,	50S ribosomal protein L9
3'UTR_TU6016	-0.201011	9.05379	0.526571	TU6016	NA	NA	NA
sll0271	-0.200961	9.6018	0.214928	TU2188	sll0271	nusB,	N utilization substance protein B homolog
3'UTR_TU2989	-0.20095	10.244	0.243499	TU2989	NA	NA	NA
3'UTR_TU2205	-0.200904	10.5704	0.691152	TU2205	NA	NA	NA
sll1640	-0.200877	8.20225	0.18328	TU520	sll1640	sll1640,	hypothetical protein
163	-0.200858	9.43109	0.396282	NA	NA	NA	NA
ssl1918	-0.20074	10.058	0.20053	TU504	ssl1918	ssl1918,	hypothetical protein
sll0932	-0.200366	8.12029	0.163737	NA	sll0932	sll0932,	hypothetical protein
ncr1270	-0.200182	8.54724	0.365184	TU2595	NA	NA	NA
sll0915	-0.199796	9.03727	0.249871	TU2076	sll0915	pqqE,	periplasmic protease
sll0405	-0.199645	9.48067	0.393408	TU2676	sll0405	sll0405,	unknown protein
TR_TU5127-1	-0.199565	8.44509	0.350592	TU5127	NA	NA	NA
sll1206-as2	-0.199244	7.47068	0.283258	NA	NA	NA	NA
sll0426-as2	-0.199146	10.2481	0.33496	TU2170	NA	NA	NA
3'UTR_TU2303	-0.199107	10.0253	0.184623	TU2303	NA	NA	NA
3'UTR_TU1529	-0.198811	10.3469	0.364612	TU1529	NA	NA	NA
slr0912	-0.198455	8.65246	0.384836	TU2929	slr0912	slr0912,	unknown protein
TR_TU1740_TU1742	-0.198375	7.78267	0.263646	TU1742	NA	NA	NA
5'UTR_TU1185	-0.198303	7.2399	0.411958	TU1185	NA	NA	NA
sll1187	-0.19805	9.24308	0.333775	TU310	sll1187	lgt,	prolipoprotein diacylglyceryl transferase
5'UTR_TU2147	-0.197863	10.0723	0.347784	TU2146	NA	NA	NA
3'UTR_TU2045	-0.197749	8.68354	0.370994	TU2045	NA	NA	NA
slr1435	-0.197396	8.64812	0.168859	NA	slr1435	pmbA,	PmbA protein homolog
sll0822	-0.197067	11.6624	0.577574	TU3017	sll0822	sll0822,	hypothetical protein
TR_TU3661-1	-0.196898	9.63749	0.264712	TU3661	NA	NA	NA
1309	-0.196552	8.12455	0.648927	NA	NA	NA	NA
TR_TU1889-1	-0.196282	7.57935	0.232853	TU1889	NA	NA	NA
sll0780	-0.19601	7.48993	0.295968	NA	sll0780	sll0780,	unknown protein
slr0404	-0.195991	11.561	0.545981	TU2233	slr0404	slr0404,	hypothetical protein
sll1854	-0.195978	8.0531	0.277014	NA	sll1854	xthA,	exodeoxyribonuclease III
slr1106	-0.195883	10.4833	0.189801	TU199	slr1106	Phb,	prohibitin
gaTU_TU629	-0.195805	10.0318	0.69787	TU629	NA	NA	NA
TR_TU229-1	-0.195421	8.90731	0.48475	TU229	NA	NA	NA
slr0058-as	-0.195407	9.50824	0.780829	TU2719	NA	NA	NA
slr1622	-0.195398	10.6013	0.382561	TU2111	slr1622	ppa,	soluble inorganic pyrophosphatase
TR_TU6002-3	-0.195134	7.41126	0.603549	TU6002	NA	NA	NA
sll1507-as	-0.194718	9.34439	0.218181	TU458	NA	NA	NA
sll1634	-0.194524	7.88078	0.294868	TU1026	sll1634	sll1634,	hypothetical protein
slr0536	-0.194514	10.1202	0.289266	TU3363	slr0536	hemE,	uroporphyrinogen decarboxylase
sll1049-as	-0.194502	9.002	0.550363	NA	NA	NA	NA
sll6017	-0.194359	10.5525	0.489048	TU6016	sll6017	sll6017,	hypothetical protein
sll1363-as	-0.194291	10.0359	0.289804	NA	NA	NA	NA
aTU_TU1988	-0.193967	9.33593	0.466586	TU1988	NA	NA	NA
slr1416-as3	-0.193845	7.62916	0.278616	TU173	NA	NA	NA
slr0638	-0.19357	10.0778	0.208184	TU2811	slr0638	glyQ,	glycyl-tRNA synthetase alpha chain
slr0700	-0.193527	7.58857	0.166192	NA	slr0700	slr0700,	probable amino acid permease
sll1120-as	-0.192996	7.12632	0.651699	TU878	NA	NA	NA
slr1990	-0.192848	9.79793	0.166877	TU1476	slr1990	slr1990,	hypothetical protein
183	-0.192666	8.06947	0.638092	NA	NA	NA	NA
sll1260	-0.192634	11.1779	0.454631	TU1778	sll1260	rpsB,	30S ribosomal protein S2
sll1289-as	-0.192461	10.0537	0.303163	TU684	NA	NA	NA
slr1366	-0.19223	8.60516	0.195911	TU1139	slr1366	lspA,	lipoprotein signal peptidase (signal peptidase II)
5'UTR_TU534	-0.192207	8.75382	0.509153	TU534	NA	NA	NA
3'UTR_TU2644	-0.191885	7.43646	0.425135	TU2644	NA	NA	NA
3'UTR_TU447	-0.191817	8.90123	0.416912	TU447	NA	NA	NA
3'UTR_TU2608	-0.191709	10.4667	0.370994	TU2608	NA	NA	NA
ssr7040	-0.191216	10.1419	0.335434	TU7034	ssr7040	ssr7040,	probable cell growth regulatory protein
sll0268	-0.191188	9.45551	0.24746	TU2191	sll0268	sll0268,	hypothetical protein
3'UTR_TU1831	-0.191139	7.49572	0.323369	TU1831	NA	NA	NA
slr0722	-0.190813	8.12291	0.204162	NA	slr0722	slr0722,	hypothetical protein
5'UTR_TU49	-0.190503	8.1383	0.323164	TU49	NA	NA	NA
slr0074	-0.190271	11.1077	0.512043	TU3030	slr0074	ycf24,	ABC transporter subunit
sll1596	-0.189829	7.84365	0.397477	NA	sll1596	sll1596,	circadian clock protein KaiB homolog
slr1975	-0.189737	8.34677	0.183856	NA	slr1975	slr1975,	N-acylglucosamine 2-epimerase
sll1477	-0.189507	8.33473	0.306244	TU3575	sll1477	sll1477,	hypothetical protein
5'UTR_TU2040	-0.189279	11.6844	0.733586	TU2040	NA	NA	NA
slr5051	-0.189093	9.9016	0.387526	TU5057	slr5051	slr5051,	unknown protein
3'UTR_TU2169	-0.188984	8.31352	0.23882	TU2169	NA	NA	NA
slr1235	-0.188931	9.54252	0.209965	TU1070	slr1235	slr1235,	hypothetical protein
sll1021	-0.188821	10.1306	0.215789	TU377	sll1021	sll1021,	hypothetical protein
sll7065	-0.188795	9.40831	0.255307	TU7058	sll7065	sll7065,	unknown protein
sll1784	-0.188716	10.3748	0.520625	TU1224	sll1784	sll1784,	periplasmic protein, function unknown
3'UTR_TU2127	-0.188675	10.4968	0.523813	TU2127	NA	NA	NA
5'UTR_TU1651	-0.188535	10.7179	0.781042	TU1651	NA	NA	NA
slr1220	-0.188178	10.5664	0.307797	TU1041	slr1220	slr1220,	hypothetical protein
slr0073	-0.188094	11.1775	0.327915	TU3026	slr0073	slr0073,	two-component sensor histidine kinase
sll0148	-0.187697	9.68216	0.197837	TU2272	sll0148	sll0148,	hypothetical protein
TR_TU2394_TU2395	-0.187525	10.9219	0.674249	TU2395	NA	NA	NA
slr1819-as	-0.187455	7.61364	0.615876	TU1337	NA	NA	NA
5'UTR_TU1725	-0.187312	11.1984	0.650289	TU1725	NA	NA	NA
3'UTR_TU1098	-0.187074	8.1287	0.378991	TU1098	NA	NA	NA
3'UTR_TU848	-0.186993	10.2264	0.342734	TU848	NA	NA	NA
slr5005-as11	-0.186578	7.68805	0.463048	TU5014	NA	NA	NA
sll0572	-0.186532	9.66277	0.294199	NA	sll0572	sll0572,	hypothetical protein
sll0931	-0.186104	10.3786	0.329526	TU333	sll0931	sll0931,	hypothetical protein
3'UTR_TU2913	-0.185936	8.16553	0.57698	TU2913	NA	NA	NA
sll1873	-0.18546	12.3812	0.530844	TU1872	sll1873	sll1873,	unknown protein
ncl0230	-0.18512	9.00483	0.389475	TU642	NA	NA	NA
ssl3291	-0.184954	11.0938	0.219307	TU1310	ssl3291	ssl3291,	hypothetical protein
sll1097	-0.184844	11.4405	0.574272	TU1986	sll1097	rps7,	30S ribosomal protein S7
3'UTR_TU231	-0.184819	12.6678	0.289804	TU231	NA	NA	NA
slr5102	-0.184799	7.60143	0.508328	TU5104	slr5102	slr5102,	hypothetical protein
5'UTR_TU622	-0.184523	7.92484	0.441642	TU622	NA	NA	NA
slr6047	-0.184263	8.61675	0.24015	TU6044	slr6047	slr6047,	hypothetical protein
sll1733	-0.184261	9.96144	0.430723	TU951	sll1733	ndhD3,	NADH dehydrogenase subunit 4 (involved in low CO2-inducible, high affinity CO2 uptake)
415	-0.184208	7.23619	0.405624	NA	NA	NA	NA
ssl0350	-0.184153	8.74008	0.502099	TU2896	ssl0350	ssl0350,	unknown protein
TR_TU2226_TU2227	-0.184138	8.11831	0.489472	TU2226	NA	NA	NA
TR_TU2213_TU2215	-0.18407	9.31254	0.226167	TU2213	NA	NA	NA
sll0169-as	-0.18394	8.75154	0.405636	TU2407	NA	NA	NA
ssr2799	-0.18375	13.4385	0.48199	TU2028	ssr2799	rpmA,	50S ribosomal protein L27
sll1341	-0.183737	11.9045	0.362946	TU3450	sll1341		bacterioferritin
TR_TU951-2	-0.18362	9.34411	0.615198	TU951	NA	NA	NA
slr5058-as	-0.183504	8.73271	0.48475	TU5066	NA	NA	NA
sll1334-as	-0.183486	9.98162	0.350188	TU3462	NA	NA	NA
3'UTR_TU616	-0.183477	9.11787	0.29883	TU616	NA	NA	NA
ssl1533-as	-0.183249	8.72089	0.259786	TU3015	NA	NA	NA
slr1623	-0.182875	10.4189	0.530415	TU2113	slr1623	slr1623,	hypothetical protein
sll1191	-0.182754	9.44285	0.377419	TU297	sll1191	sll1191,	hypothetical protein
sll0102	-0.18257	9.40147	0.259504	TU3148	sll0102	sll0102,	hypothetical protein
3'UTR_TU2923	-0.182537	11.8915	0.5304	TU2923	NA	NA	NA
sll1724-as	-0.182408	8.79598	0.410844	NA	NA	NA	NA
sll0790-as	-0.182178	9.32439	0.486473	TU3229	NA	NA	NA
5'UTR_TU1962	-0.181962	9.94903	0.531643	TU1962	NA	NA	NA
TR_TU1233-1	-0.181674	7.5405	0.29871	TU1233	NA	NA	NA
ncr0575	-0.181238	13.3146	0.845898	TU1472	NA	NA	NA
ncl1330	-0.181234	10.057	0.598634	TU2824	NA	NA	NA
3'UTR_TU3417	-0.181197	8.4801	0.338416	TU3417	NA	NA	NA
sll0930-as2	-0.181027	12.0797	0.464619	NA	NA	NA	NA
sll0546	-0.180515	10.3967	0.491728	TU2958	sll0546	sll0546,	probable translation initiation factor
sll0921	-0.180271	10.3477	0.220306	TU2067	sll0921	sll0921,	two-component response regulator NarL subfamily
TR_TU858-1	-0.180069	7.53656	0.374073	TU858	NA	NA	NA
sll1699	-0.179665	8.66034	0.213681	TU1322	sll1699	sll1699,	oligopeptide-binding protein of oligopeptide ABC transporter
slr1229	-0.179579	8.09093	0.236807	TU1060	slr1229	slr1229,	sulfate permease
3'UTR_TU1071	-0.179524	10.1834	0.515727	TU1071	NA	NA	NA
slr0448	-0.179443	8.39729	0.268937	NA	slr0448	Sms,	DNA repair protein RadA
nTU_TU5116	-0.178907	8.83981	0.762489	TU5116	NA	NA	NA
slr1735	-0.178881	9.89916	0.287962	TU1350	slr1735	slr1735,	ATP-binding subunit of the ABC-type Bgt permease for basic amino acids and glutamine
TR_TU2398-3	-0.178801	8.38782	0.520625	TU2398	NA	NA	NA
TR_TU393-2	-0.178713	9.70391	0.410727	TU393	NA	NA	NA
sll0462	-0.178286	8.23865	0.210067	TU2744	sll0462	sll0462,	hypothetical protein
3'UTR_TU2049	-0.178139	8.5684	0.284023	TU2049	NA	NA	NA
5'UTR_TU1598	-0.177892	10.2405	0.622687	TU1598	NA	NA	NA
sll1575-as	-0.17772	6.63432	0.299964	TU731	NA	NA	NA
slr0488	-0.17767	9.22153	0.272092	NA	slr0488	slr0488,	virulence factor MviN homolog.
slr0263	-0.1775	9.41229	0.431978	TU1546	slr0263	slr0263,	hypothetical protein
slr1763-as2	-0.177346	7.49455	0.402433	NA	NA	NA	NA
slr0503	-0.177212	11.0404	0.287618	TU3072	slr0503	slr0503,	hypothetical protein YCF66
slr1072	-0.177185	8.54794	0.300007	TU355	slr1072	yefA,	GDP-D-mannose dehydratase
sll1131	-0.176661	8.43479	0.313639	TU1074	sll1131	sll1131,	unknown protein
slr0121	-0.176642	9.51803	0.236644	TU3168	slr0121	slr0121,	hypothetical protein
slr0537	-0.176361	9.59707	0.231798	TU3371	slr0537	slr0537,	putative sugar kinase
slr0985	-0.176209	8.95619	0.355245	TU353	slr0985		dTDP-4-dehydrorhamnose 3,5-epimerase
3'UTR_TU3599	-0.176045	10.3945	0.41584	TU3599	NA	NA	NA
ssl0564	-0.175831	9.24524	0.510576	TU2373	ssl0564	ssl0564,	transcriptional regulator
TR_TU1752_TU1754	-0.175817	8.90364	0.499034	TU1752	NA	NA	NA
slr1083-as	-0.175704	10.8706	0.528991	TU368	NA	NA	NA
TR_TU1478-1	-0.175651	8.18475	0.442775	TU1478	NA	NA	NA
3'UTR_TU1083	-0.17565	7.91595	0.362267	TU1083	NA	NA	NA
sll0443	-0.175643	8.53763	0.204642	NA	sll0443	sll0443,	unknown protein
sll1635	-0.175541	8.53403	0.272092	TU530	sll1635	thyX,	Thy1 protein homolog
sll5109	-0.175353	8.29858	0.254453	TU5111	sll5109	sll5109,	unknown protein
slr0001	-0.175247	11.5693	0.444904	TU2568	slr0001	slr0001,	hypothetical protein
TR_TU1438-1	-0.174929	10.0596	0.313556	TU1438	NA	NA	NA
sll8018-as	-0.174785	7.26952	0.302324	TU8013	NA	NA	NA
sll0934	-0.174667	12.1842	0.473154	TU331	sll0934	ccmA,	carboxysome formation protein CcmA
5'UTR_TU2431	-0.174592	11.1049	0.67268	TU2431	NA	NA	NA
TR_TU1242-1	-0.174571	8.32606	0.522958	TU1242	NA	NA	NA
3'UTR_TU302	-0.174561	9.49364	0.303907	TU302	NA	NA	NA
slr0875	-0.174475	10.6504	0.472776	TU1163	slr0875	mscL,	large-conductance mechanosensitive channel
5'UTR_TU1817	-0.174336	8.39032	0.322113	TU1817	NA	NA	NA
TR_TU2896-2	-0.174195	7.457	0.596465	TU2896	NA	NA	NA
sll0704	-0.174174	10.9357	0.323227	TU108	sll0704		cysteine desulfurase
nTU_TU3494	-0.173933	6.36815	0.765759	TU3494	NA	NA	NA
TR_TU1023-4	-0.173886	11.2207	0.62618	TU1023	NA	NA	NA
sll1647	-0.173828	8.7469	0.310111	TU509	sll1647	sll1647,	probable phosphinothricin N-acetyltransferase
slr1441	-0.173412	7.54427	0.627838	NA	slr1441	slr1441,	hypothetical protein
sll0873	-0.173411	8.60737	0.320814	NA	sll0873	napC,	carboxynorspermidine decarboxylase
sll0855	-0.173064	8.48166	0.307375	TU1381	sll0855	sll0855,	putative channel transporter
sll5066	-0.172918	8.47367	0.306316	NA	sll5066	sll5066,	probable plasmid partitioning protein, ParA family
sll1853	-0.172873	9.45372	0.375323	TU2319	sll1853	sll1853,	unknown protein
sll0753	-0.172864	9.48558	0.273491	TU2514	sll0753	folD,	FolD bifunctional protein
slr0420	-0.172778	10.8074	0.48771	TU2849	slr0420	slr0420,	hypothetical protein
slr6096	-0.172458	9.11387	0.39331	TU6090	slr6096	slr6096,	type I restriction-modification system, M subunit (fragment)
slr1407	-0.172269	8.01414	0.344758	TU1223	slr1407	slr1407,	unknown protein
3'UTR_TU1256	-0.17212	8.34069	0.277611	TU1256	NA	NA	NA
slr1035	-0.172056	9.42547	0.210485	TU659	slr1035	slr1035,	hypothetical protein
3'UTR_TU5127	-0.171923	6.96326	0.595288	TU5127	NA	NA	NA
ssl6092	-0.171844	7.47965	0.425926	TU6086	ssl6092	ssl6092,	unknown protein
TR_TU188-2	-0.171761	9.05941	0.263623	TU188	NA	NA	NA
slr1093-as	-0.171742	7.52775	0.339856	TU182	NA	NA	NA
ssl1923	-0.171697	7.50104	0.517392	TU502	ssl1923	ssl1923,	hypothetical protein
TR_TU3129_TU3130	-0.171659	9.33333	0.54558	TU3130	NA	NA	NA
aTU_TU1042	-0.171388	8.60504	0.704777	TU1042	NA	NA	NA
TR_TU2927-1	-0.171178	8.46374	0.290843	TU2927	NA	NA	NA
ssr2049	-0.171043	8.69734	0.301261	TU1067	ssr2049	bchB,	unknown protein
3'UTR_TU696	-0.170965	9.46957	0.548968	TU696	NA	NA	NA
[truncated: 7,235 more rows]
